# Supplementary material for: 1-Phenyl-3-(2,4,6-trimethoxy­phen­yl)prop-2-en-1-one
Source: Acta Crystallogr Sect E Struct Rep Online. 2009 Oct 23;65(Pt 11):o2805. doi: 10.1107/S1600536809041877 (PMC2971044; doi:10.1107/S1600536809041877)
Supplement: Supplementary file 1 [file e-65-o2805-sup1.cif]

##############################################################################
###                                                                        ###
###        Electronic paper (Acta Crystallographica Section E)             ###
###                                                                        ###
##############################################################################
#                                                                            #
# This CIF contains the data in a paper accepted for publication in Acta     #
# Crystallographica Section E. It conforms to the requirements of Notes      #
# for Authors for Section E, and has been peer reviewed under the auspices   #
# of the IUCr Commission on Journals.                                        #
#                                                                            #
# Full details of the Crystallographic Information File format               #
# are given in the paper "The Crystallographic Information File (CIF):       #
# a New Standard Archive File for Crystallography" by S. R. Hall, F. H.      #
# Allen and I. D. Brown [Acta Cryst. (1991), A47, 655-685].                  #
#                                                                            #
# The current version of the core CIF dictionary is obtainable from          #
# ftp://ftp.iucr.org/pub/cif_core.dic. The current version number is 2.4.    #
#                                                                            #
# Software is freely available for graphical display of the structure(s) in  #
# this CIF.  For information consult the CIF home page http://www.iucr.org/  #
# cif/home.html                                                              #
#                                                                            #
# This file may be used for bona fide research purposes within the           #
# scientific community so long as proper attribution is given to the journal # 
# article from which it was obtained.                                        #
#                                                                            #
##############################################################################
                                             
data_I
_audit_creation_method     SHELXL-97
_chemical_name_systematic
;
1-Phenyl-3-(2,4,6-trimethoxyphenyl)prop-2-en-1-one
;
_chemical_name_common     ?
_chemical_formula_moiety     'C18 H18 O4'
_chemical_formula_sum     'C18 H18 O4'
_chemical_formula_iupac     'C18 H18 O4'
_chemical_formula_weight     298.32
_chemical_melting_point     ?
_symmetry_cell_setting     Monoclinic
_symmetry_space_group_name_H-M     P21/c
_symmetry_space_group_name_Hall     '-P 2ybc'
loop_
    _symmetry_equiv_pos_as_xyz
    'x, y, z'
    '-x, y+1/2, -z+1/2'
    '-x, -y, -z'
    'x, -y-1/2, z-1/2'
_cell_length_a     9.0052(10)
_cell_length_b     14.9245(17)
_cell_length_c     11.7658(14)
_cell_angle_alpha     90.00
_cell_angle_beta     104.315(2)
_cell_angle_gamma     90.00
_cell_volume     1532.2(3)
_cell_formula_units_Z     4
_cell_measurement_reflns_used     3499
_cell_measurement_theta_min     2.70
_cell_measurement_theta_max     27.94
_cell_measurement_temperature     273(2)
_exptl_crystal_description     block
_exptl_crystal_colour     colorless
_exptl_crystal_size_max     0.12
_exptl_crystal_size_mid     0.10
_exptl_crystal_size_min     0.05
_exptl_crystal_density_diffrn     1.293
_exptl_crystal_density_meas     ?
_exptl_crystal_density_method     'not measured'
_exptl_crystal_F_000     632
_exptl_absorpt_coefficient_mu     0.091
_exptl_absorpt_correction_type     'multi-scan'
_exptl_absorpt_process_details     '(SADABS; Bruker, 2001)'
_exptl_absorpt_correction_T_min     0.9892
_exptl_absorpt_correction_T_max     0.9955
_exptl_special_details
;
;
_diffrn_ambient_temperature     273(2)
_diffrn_radiation_type     MoK\a
_diffrn_radiation_wavelength     0.71073
_diffrn_radiation_source     'fine-focus sealed tube'
_diffrn_radiation_monochromator     graphite
_diffrn_measurement_device_type     'Bruker APEXII CCD area-detector'
_diffrn_measurement_method     '\f and \w scans'
_diffrn_detector_area_resol_mean     ?
_diffrn_reflns_number     7895
_diffrn_reflns_av_R_equivalents     0.0441
_diffrn_reflns_av_sigmaI/netI     0.0343
_diffrn_reflns_theta_min     2.25
_diffrn_reflns_theta_max     25.00
_diffrn_reflns_theta_full     25.00
_diffrn_measured_fraction_theta_max     1.000
_diffrn_measured_fraction_theta_full     1.000
_diffrn_reflns_limit_h_min     -10
_diffrn_reflns_limit_h_max     10
_diffrn_reflns_limit_k_min     -17
_diffrn_reflns_limit_k_max     15
_diffrn_reflns_limit_l_min     -13
_diffrn_reflns_limit_l_max     13
_diffrn_standards_number     0
_diffrn_standards_interval_count     0
_diffrn_standards_interval_time     0
_diffrn_standards_decay_%     0
_refine_special_details
;
Refinement of <i>F</i>^2^ against ALL reflections. The weighted <i>R</i>-factor
<i>wR</i> and goodness of fit <i>S</i> are based on <i>F</i>^2^, conventional
<i>R</i>-factors <i>R</i> are based on <i>F</i>, with <i>F</i> set to zero for
negative <i>F</i>^2^. The threshold expression of <i>F</i>^2^ >
\s(<i>F</i>^2^) is used only for calculating <i>R</i>-factors(gt) <i>etc</i>.
and is not relevant to the choice of reflections for refinement.
<i>R</i>-factors based on <i>F</i>^2^ are statistically about twice as large
as those based on <i>F</i>, and <i>R</i>- factors based on ALL data will be
even larger.
;
_reflns_number_total     2701
_reflns_number_gt     2125
_reflns_threshold_expression     I>2\s(I)
_refine_ls_structure_factor_coef     Fsqd
_refine_ls_matrix_type     full
_refine_ls_R_factor_all     0.0491
_refine_ls_R_factor_gt     0.0385
_refine_ls_wR_factor_gt     0.1211
_refine_ls_wR_factor_ref     0.1315
_refine_ls_goodness_of_fit_ref     1.004
_refine_ls_restrained_S_all     1.004
_refine_ls_number_reflns     2701
_refine_ls_number_parameters     203
_refine_ls_number_restraints     0
_refine_ls_hydrogen_treatment     constr
_refine_ls_weighting_scheme     calc
_refine_ls_weighting_details
         'calc w=1/[\s^2^(Fo^2^)+(0.0938P)^2^+0.0000P] where P=(Fo^2^+2Fc^2^)/3'
_atom_sites_solution_hydrogens     geom
_atom_sites_solution_primary     direct
_atom_sites_solution_secondary     difmap
_refine_ls_shift/su_max     0.001
_refine_ls_shift/su_mean     0.000
_refine_diff_density_max     0.145
_refine_diff_density_min     -0.162
_refine_ls_extinction_method     SHELXL
_refine_ls_extinction_coef     0.353(18)
_refine_ls_extinction_expression
                                  'Fc^*^=kFc[1+0.001xFc^2^\l^3^/sin(2\q)]^-1/4^'
loop_
    _atom_type_symbol
    _atom_type_description
    _atom_type_scat_dispersion_real
    _atom_type_scat_dispersion_imag
    _atom_type_scat_source
    'C' 'C' 0.0033 0.0016
                         'International Tables Vol C Tables 4.2.6.8 and 6.1.1.4'
    'H' 'H' 0.0000 0.0000
                         'International Tables Vol C Tables 4.2.6.8 and 6.1.1.4'
    'N' 'N' 0.0061 0.0033
                         'International Tables Vol C Tables 4.2.6.8 and 6.1.1.4'
    'O' 'O' 0.0106 0.0060
                         'International Tables Vol C Tables 4.2.6.8 and 6.1.1.4'
_computing_data_collection     'APEX2 (Bruker, 2004)'
_computing_cell_refinement     'SAINT-Plus (Bruker, 2001)'
_computing_data_reduction     'SAINT-Plus (Bruker, 2001)'
_computing_structure_solution     'SHELXS97 (Sheldrick, 2008)'
_computing_structure_refinement     'SHELXL97 (Sheldrick, 2008)'
_computing_molecular_graphics     'SHELXTL (Sheldrick, 2008)'
_computing_publication_material     'SHELXTL (Sheldrick, 2008)'
loop_
    _atom_site_type_symbol
    _atom_site_label
    _atom_site_fract_x
    _atom_site_fract_y
    _atom_site_fract_z
    _atom_site_U_iso_or_equiv
    _atom_site_adp_type
    _atom_site_calc_flag
    _atom_site_refinement_flags
    _atom_site_occupancy
    _atom_site_disorder_assembly
    _atom_site_disorder_group
    C C1 0.9745(2) -0.05689(12) 0.14050(16) 0.0745(5) Uani d . 1 . .
    H H1A 1.0183 -0.0376 0.2196 0.112 Uiso calc R 1 . .
    H H1B 1.0548 -0.0662 0.1012 0.112 Uiso calc R 1 . .
    H H1C 0.9196 -0.1119 0.1415 0.112 Uiso calc R 1 . .
    C C2 0.65289(18) -0.07567(10) 0.42207(13) 0.0599(4) Uani d . 1 . .
    H H2A 0.6579 -0.1285 0.3765 0.090 Uiso calc R 1 . .
    H H2B 0.6153 -0.0913 0.4890 0.090 Uiso calc R 1 . .
    H H2C 0.7534 -0.0500 0.4479 0.090 Uiso calc R 1 . .
    C C3 0.44257(19) 0.21153(10) -0.08152(13) 0.0619(4) Uani d . 1 . .
    H H3A 0.5373 0.2441 -0.0605 0.093 Uiso calc R 1 . .
    H H3B 0.3608 0.2517 -0.1166 0.093 Uiso calc R 1 . .
    H H3C 0.4499 0.1652 -0.1364 0.093 Uiso calc R 1 . .
    C C4 0.74716(15) 0.02951(9) 0.11985(12) 0.0466(4) Uani d . 1 . .
    C C5 0.72022(14) -0.00525(9) 0.22193(11) 0.0462(4) Uani d . 1 . .
    H H5 0.7898 -0.0443 0.2687 0.055 Uiso calc R 1 . .
    C C6 0.58735(14) 0.01944(9) 0.25291(11) 0.0424(4) Uani d . 1 . .
    C C7 0.47895(14) 0.07868(8) 0.18520(11) 0.0407(4) Uani d . 1 . .
    C C8 0.51526(15) 0.11331(9) 0.08332(11) 0.0437(4) Uani d . 1 . .
    C C9 0.64562(16) 0.08890(9) 0.05100(12) 0.0483(4) Uani d . 1 . .
    H H9 0.6658 0.1122 -0.0170 0.058 Uiso calc R 1 . .
    C C10 0.34214(15) 0.10052(9) 0.22290(12) 0.0456(4) Uani d . 1 . .
    H H10 0.3369 0.0743 0.2935 0.055 Uiso calc R 1 . .
    C C11 0.22244(15) 0.15177(10) 0.17373(12) 0.0509(4) Uani d . 1 . .
    H H11 0.2175 0.1775 0.1009 0.061 Uiso calc R 1 . .
    C C12 0.09861(15) 0.16858(10) 0.23113(12) 0.0512(4) Uani d . 1 . .
    C C13 -0.02269(14) 0.23528(9) 0.17775(12) 0.0469(4) Uani d . 1 . .
    C C14 -0.01819(17) 0.28712(10) 0.08031(13) 0.0557(4) Uani d . 1 . .
    H H14 0.0600 0.2784 0.0426 0.067 Uiso calc R 1 . .
    C C15 -0.12880(19) 0.35148(11) 0.03909(15) 0.0658(5) Uani d . 1 . .
    H H15 -0.1239 0.3863 -0.0255 0.079 Uiso calc R 1 . .
    C C16 -0.24600(18) 0.36410(12) 0.09338(15) 0.0665(5) Uani d . 1 . .
    H H16 -0.3197 0.4079 0.0661 0.080 Uiso calc R 1 . .
    C C17 -0.25405(17) 0.31221(12) 0.18758(15) 0.0650(5) Uani d . 1 . .
    H H17 -0.3346 0.3200 0.2232 0.078 Uiso calc R 1 . .
    C C18 -0.14374(16) 0.24862(11) 0.22991(13) 0.0568(4) Uani d . 1 . .
    H H18 -0.1501 0.2141 0.2943 0.068 Uiso calc R 1 . .
    O O1 0.09525(13) 0.13297(9) 0.32420(10) 0.0788(4) Uani d . 1 . .
    O O2 0.41260(11) 0.17261(7) 0.02032(8) 0.0580(3) Uani d . 1 . .
    O O3 0.87208(11) 0.01000(7) 0.08015(9) 0.0645(4) Uani d . 1 . .
    O O4 0.55259(11) -0.01253(7) 0.35229(9) 0.0568(3) Uani d . 1 . .
loop_
    _atom_site_aniso_label
    _atom_site_aniso_U_11
    _atom_site_aniso_U_22
    _atom_site_aniso_U_33
    _atom_site_aniso_U_12
    _atom_site_aniso_U_13
    _atom_site_aniso_U_23
    C1 0.0661(10) 0.0857(12) 0.0833(11) 0.0327(9) 0.0404(9) 0.0290(10)
    C2 0.0601(9) 0.0681(10) 0.0523(9) 0.0107(8) 0.0156(7) 0.0195(7)
    C3 0.0716(10) 0.0603(10) 0.0518(9) 0.0047(8) 0.0115(8) 0.0158(7)
    C4 0.0438(7) 0.0485(8) 0.0512(8) 0.0025(6) 0.0186(6) 0.0020(6)
    C5 0.0450(8) 0.0464(8) 0.0483(8) 0.0063(6) 0.0137(6) 0.0071(6)
    C6 0.0441(7) 0.0449(7) 0.0390(7) -0.0012(6) 0.0119(6) 0.0025(6)
    C7 0.0407(7) 0.0426(7) 0.0384(7) 0.0006(5) 0.0088(5) -0.0029(5)
    C8 0.0455(8) 0.0414(7) 0.0421(7) 0.0021(6) 0.0067(6) 0.0006(6)
    C9 0.0540(8) 0.0510(8) 0.0423(8) 0.0014(6) 0.0164(6) 0.0065(6)
    C10 0.0455(8) 0.0499(8) 0.0409(7) 0.0007(6) 0.0097(6) -0.0048(6)
    C11 0.0463(8) 0.0626(9) 0.0430(8) 0.0072(6) 0.0097(6) -0.0019(6)
    C12 0.0445(8) 0.0646(9) 0.0433(8) 0.0024(7) 0.0086(6) -0.0059(7)
    C13 0.0392(7) 0.0536(8) 0.0460(8) -0.0003(6) 0.0071(6) -0.0107(6)
    C14 0.0504(8) 0.0632(9) 0.0559(9) 0.0055(7) 0.0174(7) -0.0042(7)
    C15 0.0666(10) 0.0660(10) 0.0647(10) 0.0118(8) 0.0159(8) 0.0051(8)
    C16 0.0532(9) 0.0684(11) 0.0751(11) 0.0148(8) 0.0107(8) -0.0029(9)
    C17 0.0444(8) 0.0741(11) 0.0801(12) 0.0072(7) 0.0221(8) -0.0086(9)
    C18 0.0496(8) 0.0657(9) 0.0580(9) -0.0010(7) 0.0188(7) -0.0053(7)
    O1 0.0688(8) 0.1132(10) 0.0602(7) 0.0294(7) 0.0272(6) 0.0240(7)
    O2 0.0577(6) 0.0647(7) 0.0522(6) 0.0165(5) 0.0150(5) 0.0177(5)
    O3 0.0587(7) 0.0769(8) 0.0675(7) 0.0206(5) 0.0340(6) 0.0224(5)
    O4 0.0533(6) 0.0719(7) 0.0500(6) 0.0154(5) 0.0216(5) 0.0200(5)
_geom_special_details
;
All e.s.d.'s (except the e.s.d. in the dihedral angle between two l.s. planes)
are estimated using the full covariance matrix. The cell e.s.d.'s are taken
into account individually in the estimation of e.s.d.'s in distances, angles
and torsion angles; correlations between e.s.d.'s in cell parameters are only
used when they are defined by crystal symmetry. An approximate (isotropic)
treatment of cell e.s.d.'s is used for estimating e.s.d.'s involving l.s.
planes.
;
loop_
    _geom_bond_atom_site_label_1
    _geom_bond_atom_site_label_2
    _geom_bond_site_symmetry_2
    _geom_bond_distance
    _geom_bond_publ_flag
    C1 O3 . 1.4241(17) ?
    C1 H1A . 0.9600 ?
    C1 H1B . 0.9600 ?
    C1 H1C . 0.9600 ?
    C2 O4 . 1.4182(16) ?
    C2 H2A . 0.9600 ?
    C2 H2B . 0.9600 ?
    C2 H2C . 0.9600 ?
    C3 O2 . 1.4163(17) ?
    C3 H3A . 0.9600 ?
    C3 H3B . 0.9600 ?
    C3 H3C . 0.9600 ?
    C4 O3 . 1.3521(16) ?
    C4 C9 . 1.3827(19) ?
    C4 C5 . 1.3836(19) ?
    C5 C6 . 1.3842(17) ?
    C5 H5 . 0.9300 ?
    C6 O4 . 1.3688(15) ?
    C6 C7 . 1.4088(18) ?
    C7 C8 . 1.4158(18) ?
    C7 C10 . 1.4461(18) ?
    C8 O2 . 1.3596(15) ?
    C8 C9 . 1.3697(19) ?
    C9 H9 . 0.9300 ?
    C10 C11 . 1.3317(19) ?
    C10 H10 . 0.9300 ?
    C11 C12 . 1.4611(19) ?
    C11 H11 . 0.9300 ?
    C12 O1 . 1.2244(17) ?
    C12 C13 . 1.496(2) ?
    C13 C18 . 1.391(2) ?
    C13 C14 . 1.392(2) ?
    C14 C15 . 1.382(2) ?
    C14 H14 . 0.9300 ?
    C15 C16 . 1.375(2) ?
    C15 H15 . 0.9300 ?
    C16 C17 . 1.369(2) ?
    C16 H16 . 0.9300 ?
    C17 C18 . 1.375(2) ?
    C17 H17 . 0.9300 ?
    C18 H18 . 0.9300 ?
loop_
    _geom_angle_atom_site_label_1
    _geom_angle_atom_site_label_2
    _geom_angle_atom_site_label_3
    _geom_angle_site_symmetry_1
    _geom_angle_site_symmetry_3
    _geom_angle
    _geom_angle_publ_flag
    O3 C1 H1A . . 109.5 ?
    O3 C1 H1B . . 109.5 ?
    H1A C1 H1B . . 109.5 ?
    O3 C1 H1C . . 109.5 ?
    H1A C1 H1C . . 109.5 ?
    H1B C1 H1C . . 109.5 ?
    O4 C2 H2A . . 109.5 ?
    O4 C2 H2B . . 109.5 ?
    H2A C2 H2B . . 109.5 ?
    O4 C2 H2C . . 109.5 ?
    H2A C2 H2C . . 109.5 ?
    H2B C2 H2C . . 109.5 ?
    O2 C3 H3A . . 109.5 ?
    O2 C3 H3B . . 109.5 ?
    H3A C3 H3B . . 109.5 ?
    O2 C3 H3C . . 109.5 ?
    H3A C3 H3C . . 109.5 ?
    H3B C3 H3C . . 109.5 ?
    O3 C4 C9 . . 114.95(12) ?
    O3 C4 C5 . . 123.95(12) ?
    C9 C4 C5 . . 121.09(12) ?
    C6 C5 C4 . . 118.50(12) ?
    C6 C5 H5 . . 120.7 ?
    C4 C5 H5 . . 120.7 ?
    O4 C6 C5 . . 121.82(11) ?
    O4 C6 C7 . . 115.41(11) ?
    C5 C6 C7 . . 122.77(11) ?
    C6 C7 C8 . . 115.79(11) ?
    C6 C7 C10 . . 119.45(11) ?
    C8 C7 C10 . . 124.75(12) ?
    O2 C8 C9 . . 122.39(12) ?
    O2 C8 C7 . . 115.53(11) ?
    C9 C8 C7 . . 122.08(12) ?
    C8 C9 C4 . . 119.73(12) ?
    C8 C9 H9 . . 120.1 ?
    C4 C9 H9 . . 120.1 ?
    C11 C10 C7 . . 130.97(13) ?
    C11 C10 H10 . . 114.5 ?
    C7 C10 H10 . . 114.5 ?
    C10 C11 C12 . . 121.74(13) ?
    C10 C11 H11 . . 119.1 ?
    C12 C11 H11 . . 119.1 ?
    O1 C12 C11 . . 121.96(13) ?
    O1 C12 C13 . . 119.16(13) ?
    C11 C12 C13 . . 118.79(13) ?
    C18 C13 C14 . . 117.99(13) ?
    C18 C13 C12 . . 118.71(13) ?
    C14 C13 C12 . . 123.26(12) ?
    C15 C14 C13 . . 120.66(14) ?
    C15 C14 H14 . . 119.7 ?
    C13 C14 H14 . . 119.7 ?
    C14 C15 C16 . . 120.09(16) ?
    C14 C15 H15 . . 120.0 ?
    C16 C15 H15 . . 120.0 ?
    C15 C16 C17 . . 119.95(15) ?
    C15 C16 H16 . . 120.0 ?
    C17 C16 H16 . . 120.0 ?
    C16 C17 C18 . . 120.38(14) ?
    C16 C17 H17 . . 119.8 ?
    C18 C17 H17 . . 119.8 ?
    C13 C18 C17 . . 120.91(15) ?
    C13 C18 H18 . . 119.6 ?
    C17 C18 H18 . . 119.5 ?
    C8 O2 C3 . . 118.82(11) ?
    C4 O3 C1 . . 118.07(11) ?
    C6 O4 C2 . . 118.61(10) ?
data_global
_journal_date_recd_electronic     2009-09-29
_journal_date_accepted     2009-10-13
_journal_name_full     'Acta Crystallographica, Section E'
_journal_year     2009
_journal_volume     65
_journal_issue     11
_journal_page_first     o2805
_journal_page_last     o2805
_journal_paper_category     QO
_journal_coeditor_code     WN2350
_publ_contact_author_name     'Xiaokun Li'
_publ_contact_author_address
;
Institute of Biotechnology,
Nanjing University of Science and Technology,
Nanjing,
Jiangsu Province, 210094, People's Republic of China
and School of Pharmacy,
Wenzhou Medical College,
Wenzhou,
Zhejiang Province, 325035, People's Republic of China
;
_publ_contact_author_email     'proflxk@163.com'
_publ_contact_author_fax     '0086-577-86689983'
_publ_contact_author_phone     '0086-577-86699524'
_publ_section_title
;
1-Phenyl-3-(2,4,6-trimethoxyphenyl)prop-2-en-1-one
;
loop_
    _publ_author_name
    _publ_author_address
    'Jianzhang Wu'
;
Institute of Biotechnology,
Nanjing University of Science and Technology,
Nanjing,
Jiangsu Province, 210094, People's Republic of China
and School of Pharmacy,
Wenzhou Medical College,
Wenzhou,
Zhejiang Province, 325035, People's Republic of China
;
    'Li Zhang'
;
School of Pharmacy,
Wenzhou Medical College,
Wenzhou,
Zhejiang Province, 325035, People's Republic of China
;
    'Jing Wang'
;
School of P.E. and Sport Science,
Wenzhou Medical College,
Wenzhou,
Zhejiang Province, 325035, People's Republic of China
;
    'ShuLin Yang'
;
Institute of Biotechnology,
Nanjing University of Science and Technology,
Nanjing,
Jiangsu Province, 210094, People's Republic of China
;
    'Xiaokun Li'
;
Institute of Biotechnology,
Nanjing University of Science and Technology,
Nanjing,
Jiangsu Province, 210094, People's Republic of China
and School of Pharmacy,
Wenzhou Medical College,
Wenzhou,
Zhejiang Province, 325035, People's Republic of China
;
