# Supplementary material for: 1-Phenyl-3-(2,4,6-trimethoxy­phen­yl)prop-2-en-1-one
Source: Acta Crystallogr Sect E Struct Rep Online. 2009 Oct 23;65(Pt 11):o2805. doi: 10.1107/S1600536809041877 (PMC2971044; doi:10.1107/S1600536809041877)
Supplement: Supplementary file 2 [file e-65-o2805-Isup2.hkl]

# 
# h,k,l, Fc-squared, Fo-squared, sigma(Fo-squared) and status flag 
# 
data_I
_shelx_title ' z in P2(1)/c' 
_shelx_refln_list_code          4 
_shelx_F_calc_maximum      216.06 
_exptl_crystal_F_000       632.00 
_reflns_d_resolution_high  0.8409 
 
loop_ 
 _symmetry_equiv_pos_as_xyz 
 'x, y, z' 
 '-x, y+1/2, -z+1/2' 
 '-x, -y, -z' 
 'x, -y-1/2, z-1/2' 
 
_cell_length_a     9.0052 
_cell_length_b    14.9245 
_cell_length_c    11.7658 
_cell_angle_alpha  90.000 
_cell_angle_beta  104.315 
_cell_angle_gamma  90.000 
 
_shelx_F_squared_multiplier     1.000 
 
loop_ 
 _refln_index_h 
 _refln_index_k 
 _refln_index_l 
 _refln_F_squared_calc 
 _refln_F_squared_meas 
 _refln_F_squared_sigma 
 _refln_observed_status 
   1   0   0      390.65      343.98      3.75 o 
   2   0   0     1778.29     1826.03     43.73 o 
   3   0   0        2.09        1.79      0.37 o 
   4   0   0        0.09        1.06      0.74 o 
   5   0   0      111.34      113.55      2.72 o 
   6   0   0      181.11      166.33      2.86 o 
   7   0   0      122.44      119.61      5.43 o 
   8   0   0      439.69      457.45     11.44 o 
   9   0   0      147.14      171.86      7.75 o 
  10   0   0       32.83       37.67      4.38 o 
   1   1   0        0.00        0.51      0.17 o 
   2   1   0     1999.66     1944.70     45.43 o 
   3   1   0     2541.65     2574.92     47.35 o 
   4   1   0      129.48      130.02      1.72 o 
   5   1   0       28.93       28.07      0.91 o 
   6   1   0        0.04        0.48      0.45 o 
   7   1   0       12.39       13.03      1.55 o 
   8   1   0      248.16      268.55      6.21 o 
   9   1   0      267.58      296.37      7.03 o 
  10   1   0        2.15        2.09      2.14 o 
   1   2   0     5132.12     4807.57     25.53 o 
   2   2   0      445.30      416.57      5.72 o 
   3   2   0       21.30       15.56      0.56 o 
   4   2   0        5.20        4.29      0.45 o 
   5   2   0      313.32      311.37      6.44 o 
   6   2   0        1.19        2.61      0.53 o 
   7   2   0        6.49        7.45      1.09 o 
   8   2   0        2.02        1.35      0.99 o 
   9   2   0        3.43        5.29      1.72 o 
  10   2   0        4.29        5.25      1.83 o 
   1   3   0      728.88      726.53      3.76 o 
   2   3   0      522.92      568.92     12.43 o 
   3   3   0      268.69      282.38      6.42 o 
   4   3   0      524.52      476.74      6.74 o 
   5   3   0        6.40        5.84      0.57 o 
   6   3   0       60.61       64.81      1.76 o 
   7   3   0      268.73      265.99      5.70 o 
   8   3   0        4.08        4.60      1.44 o 
   9   3   0       54.41       59.55      3.59 o 
  10   3   0        7.37        6.36      1.82 o 
   0   4   0       30.29       32.93      1.71 o 
   1   4   0      376.94      353.71      6.62 o 
   2   4   0      654.31      650.78      9.88 o 
   3   4   0        3.21        2.02      0.38 o 
   4   4   0      302.99      299.51      4.61 o 
   5   4   0      373.55      358.47      5.69 o 
   6   4   0        2.27        3.04      0.54 o 
   7   4   0     1391.22     1471.50     43.88 o 
   8   4   0       11.37       15.64      2.06 o 
   9   4   0        7.46       11.40      1.99 o 
  10   4   0        7.64       10.68      2.59 o 
   1   5   0      656.47      669.90     20.07 o 
   2   5   0      840.47      867.02      6.35 o 
   3   5   0      802.10      921.88     14.80 o 
   4   5   0        0.16        3.69      0.90 o 
   5   5   0        3.85        3.45      0.51 o 
   6   5   0       56.54       53.95      2.38 o 
   7   5   0      202.66      201.74      5.86 o 
   8   5   0       22.13       20.74      2.25 o 
   9   5   0       34.89       37.49      3.05 o 
   0   6   0     1188.84     1184.36     17.12 o 
   1   6   0       16.32       14.72      0.77 o 
   2   6   0      857.04      938.18     15.43 o 
   3   6   0     1352.85     1464.65     15.07 o 
   4   6   0       24.82       33.81      1.01 o 
   5   6   0        0.83        0.55      0.49 o 
   6   6   0     1957.15     2086.77     74.27 o 
   7   6   0      399.76      408.49     16.28 o 
   8   6   0        0.29        0.26      1.18 o 
   9   6   0        5.89        6.87      1.80 o 
   1   7   0        3.89        2.25      0.44 o 
   2   7   0        3.26        1.86      0.49 o 
   3   7   0      388.86      416.56      4.77 o 
   4   7   0      241.36      255.87      4.61 o 
   5   7   0       15.57       14.57      1.28 o 
   6   7   0        3.81        6.43      1.21 o 
   7   7   0       75.75       72.68      3.76 o 
   8   7   0        2.64        2.82      1.46 o 
   9   7   0        0.39        1.30      2.58 o 
   0   8   0      899.09      943.37      7.80 o 
   1   8   0      137.59      143.96      3.22 o 
   2   8   0       10.63       10.40      0.82 o 
   3   8   0      376.96      378.11      7.99 o 
   4   8   0       43.80       51.61      1.72 o 
   5   8   0      114.41      127.10      2.73 o 
   6   8   0        0.88        1.12      0.98 o 
   7   8   0       47.98       41.15      2.34 o 
   8   8   0        5.86        5.09      1.71 o 
   9   8   0        0.19       -0.65      1.38 o 
   1   9   0      267.20      298.47      4.48 o 
   2   9   0        0.01        0.35      0.48 o 
   3   9   0      178.49      187.82      8.94 o 
   4   9   0       42.37       39.51      1.63 o 
   5   9   0        0.60        0.06      0.71 o 
   6   9   0       31.20       31.35      2.07 o 
   7   9   0        1.29        1.73      1.00 o 
   8   9   0       14.45       17.84      2.40 o 
   0  10   0      168.78      172.02      3.60 o 
   1  10   0     1015.31     1060.99      8.42 o 
   2  10   0       40.25       43.89      2.27 o 
   3  10   0       43.32       44.29      1.72 o 
   4  10   0        0.02       -0.26      0.64 o 
   5  10   0       31.16       27.57      1.61 o 
   6  10   0       11.64       11.28      1.47 o 
   7  10   0        0.28        0.51      0.99 o 
   8  10   0       11.60       11.23      1.68 o 
   1  11   0      131.29      137.24      3.12 o 
   2  11   0        8.49        8.97      0.95 o 
   3  11   0        0.08        0.34      0.69 o 
   4  11   0        0.21       -0.07      0.70 o 
   5  11   0       64.40       53.85      2.18 o 
   6  11   0       25.06       20.36      1.85 o 
   7  11   0       42.97       46.38      2.63 o 
   8  11   0        4.73        6.41      1.57 o 
   0  12   0      386.94      371.68     10.00 o 
   1  12   0       75.24       78.20      3.38 o 
   2  12   0       14.09       16.87      3.22 o 
   3  12   0        0.61        0.50      0.70 o 
   4  12   0      226.40      235.35     10.95 o 
   5  12   0        8.83        9.32      1.24 o 
   6  12   0        3.58        2.55      1.19 o 
   7  12   0        1.91        3.53      1.34 o 
   1  13   0        5.46        5.75      1.40 o 
   2  13   0       17.49       19.11      2.02 o 
   3  13   0        3.63        3.75      0.94 o 
   4  13   0        1.79        0.92      0.84 o 
   5  13   0        2.70        2.51      1.19 o 
   6  13   0        0.76       -0.29      1.14 o 
   7  13   0        0.80       -0.52      1.12 o 
   0  14   0       19.77       18.09      2.95 o 
   1  14   0        5.85        4.48      1.40 o 
   2  14   0        0.40        0.48      1.14 o 
   3  14   0        0.05       -1.00      1.00 o 
   4  14   0        3.28        4.20      1.09 o 
   5  14   0        0.64        0.58      1.04 o 
   6  14   0        0.10       -0.43      1.07 o 
   1  15   0        0.83        1.02      1.20 o 
   2  15   0        1.82        1.62      1.29 o 
   3  15   0       16.09       17.71      2.26 o 
   4  15   0       18.08       16.43      1.85 o 
   5  15   0       15.25       16.21      1.94 o 
   0  16   0        6.46        6.78      2.48 o 
   1  16   0        4.20        4.03      1.59 o 
   2  16   0        0.00        1.28      1.28 o 
   3  16   0       10.27       13.72      2.18 o 
   4  16   0        3.28        2.63      1.53 o 
   1  17   0       17.49       19.62      2.54 o 
   2  17   0        0.76        0.54      1.34 o 
 -10   1   1        0.13        0.04      1.37 o 
  -9   1   1       17.03       18.78      2.23 o 
  -8   1   1       63.13       70.75      3.39 o 
  -7   1   1        7.36        7.73      0.83 o 
  -6   1   1      190.69      209.20      2.63 o 
  -5   1   1      199.47      212.03      3.55 o 
  -4   1   1      586.03      566.05     11.86 o 
  -3   1   1      396.07      336.30      6.57 o 
  -2   1   1     3144.64     2769.93    132.05 o 
  -1   1   1      700.97      660.10     25.35 o 
   0   1   1     2181.25     2101.21    119.28 o 
   1   1   1      152.85      137.03      2.14 o 
   2   1   1      510.26      516.42      3.73 o 
   3   1   1       14.72       14.46      0.53 o 
   4   1   1      199.64      189.66      4.36 o 
   5   1   1      120.48      115.22      3.23 o 
   6   1   1       15.86       13.33      1.78 o 
   7   1   1        0.84        1.17      1.03 o 
   8   1   1      388.77      399.61     16.35 o 
   9   1   1        8.76       10.18      1.96 o 
  10   1   1        4.29        3.76      1.75 o 
 -10   2   1        0.02        0.30      1.40 o 
  -9   2   1       28.63       36.07      2.31 o 
  -8   2   1       73.52       73.21      4.07 o 
  -7   2   1       68.35       71.86      2.00 o 
  -6   2   1        0.51        0.27      0.50 o 
  -5   2   1     1627.57     1675.69     41.10 o 
  -4   2   1       15.60       14.05      0.86 o 
  -3   2   1      465.28      459.33     15.58 o 
  -2   2   1       11.03        6.29      0.82 o 
  -1   2   1      980.01      921.51      8.76 o 
   0   2   1     3395.95     3312.26     85.82 o 
   1   2   1      204.74      206.23      1.84 o 
   2   2   1     1298.65     1327.85     34.75 o 
   3   2   1      487.86      518.87      4.88 o 
   4   2   1     1765.26     1865.36     30.99 o 
   5   2   1        1.00        0.95      0.40 o 
   6   2   1        0.89        0.55      0.49 o 
   7   2   1      380.33      399.48      5.83 o 
   8   2   1       88.96       98.26      3.29 o 
   9   2   1        7.85        7.55      1.88 o 
  10   2   1       88.05      101.72      5.40 o 
 -10   3   1       31.82       35.31      3.07 o 
  -9   3   1        1.24        0.02      1.39 o 
  -8   3   1      303.72      323.75      7.32 o 
  -7   3   1      604.50      603.49      8.35 o 
  -6   3   1      249.57      235.95      3.54 o 
  -5   3   1     2154.12     2227.41     54.24 o 
  -4   3   1        8.30       10.32      1.69 o 
  -3   3   1       22.09       20.79      0.77 o 
  -2   3   1     2962.79     3093.21    201.76 o 
  -1   3   1      285.44      261.99      3.15 o 
   0   3   1      360.61      343.61     16.42 o 
   1   3   1    46680.65    40814.40   2489.32 o 
   2   3   1      612.12      608.96     10.74 o 
   3   3   1       74.47       54.58      1.01 o 
   4   3   1        1.20        4.23      0.72 o 
   5   3   1       14.40       14.62      0.84 o 
   6   3   1       61.83       62.65      1.81 o 
   7   3   1      157.74      170.45      3.88 o 
   8   3   1      141.50      147.86      5.40 o 
   9   3   1        0.00       -0.17      1.34 o 
  10   3   1        0.13        2.07      1.63 o 
 -10   4   1        2.97        5.07      1.78 o 
  -9   4   1        0.44       -0.12      1.06 o 
  -8   4   1        9.91        9.37      1.35 o 
  -7   4   1       52.98       53.43      1.97 o 
  -6   4   1        0.59        0.22      0.42 o 
  -5   4   1        0.00       -0.02      0.39 o 
  -4   4   1        7.31        7.09      0.66 o 
  -3   4   1      248.96      228.58      7.61 o 
  -2   4   1     2106.60     2138.81     51.25 o 
  -1   4   1      213.66      184.71      8.95 o 
   0   4   1      175.39      196.08      2.24 o 
   1   4   1    14200.88    13926.40    763.50 o 
   2   4   1      550.46      548.94      5.80 o 
   3   4   1      341.77      321.08      4.01 o 
   4   4   1      496.82      517.18      7.51 o 
   5   4   1       69.47       79.88      1.55 o 
   6   4   1        1.24        0.56      0.55 o 
   7   4   1       48.13       50.17      3.12 o 
   8   4   1       31.14       34.90      2.71 o 
   9   4   1       40.94       44.13      3.35 o 
 -10   5   1        0.44        1.71      1.54 o 
  -9   5   1        8.33        8.67      1.86 o 
  -8   5   1        1.29        0.55      0.85 o 
  -7   5   1       24.59       23.62      1.71 o 
  -6   5   1        4.84        5.00      0.64 o 
  -5   5   1       61.30       55.31      1.94 o 
  -4   5   1      122.79      123.06      3.47 o 
  -3   5   1      927.71      934.45     20.72 o 
  -2   5   1       27.91       28.31      0.94 o 
  -1   5   1      575.93      519.00     20.33 o 
   0   5   1      221.53      195.72      7.37 o 
   1   5   1     1809.14     1838.31     16.06 o 
   2   5   1     1626.71     1682.78     23.65 o 
   3   5   1      105.01      104.62      3.23 o 
   4   5   1      865.16      943.89     15.58 o 
   5   5   1       97.38       79.68      1.87 o 
   6   5   1      680.83      739.60     22.20 o 
   7   5   1      130.20      137.91      4.71 o 
   8   5   1        0.37        0.58      1.23 o 
   9   5   1        1.57        1.32      1.48 o 
  -9   6   1        2.21        1.57      1.51 o 
  -8   6   1        0.01        0.54      0.85 o 
  -7   6   1       19.72       18.57      1.64 o 
  -6   6   1       46.41       49.22      1.89 o 
  -5   6   1        0.69       -0.04      0.44 o 
  -4   6   1       25.88       25.22      1.14 o 
  -3   6   1      609.70      569.36      7.44 o 
  -2   6   1        2.28        4.37      0.80 o 
  -1   6   1      191.72      190.19      2.35 o 
   0   6   1      999.90      977.64      7.60 o 
   1   6   1      303.10      300.89     10.67 o 
   2   6   1      782.78      881.27      8.84 o 
   3   6   1      207.16      183.14      3.23 o 
   4   6   1       89.97       93.86      2.00 o 
   5   6   1      101.92       98.01      2.18 o 
   6   6   1       25.33       24.90      1.71 o 
   7   6   1      175.71      190.41      5.55 o 
   8   6   1       15.41       18.12      2.65 o 
   9   6   1       17.28       24.86      3.52 o 
  -9   7   1        7.50        7.73      1.90 o 
  -8   7   1        5.44        4.54      1.21 o 
  -7   7   1       14.81       15.72      1.54 o 
  -6   7   1      384.56      385.83     11.32 o 
  -5   7   1        3.23        3.34      0.67 o 
  -4   7   1       56.27       55.20      1.66 o 
  -3   7   1      116.43      104.13      2.60 o 
  -2   7   1      172.70      185.85      5.19 o 
  -1   7   1      138.32      137.03      2.34 o 
   0   7   1       74.93       79.57      1.45 o 
   1   7   1      118.38      129.37      5.21 o 
   2   7   1     1566.99     1681.68     13.03 o 
   3   7   1       62.77       63.70      1.73 o 
   4   7   1      126.34      149.58      2.74 o 
   5   7   1       66.47       62.02      1.88 o 
   6   7   1       58.97       58.17      2.44 o 
   7   7   1        6.32        6.48      1.18 o 
   8   7   1       55.76       62.25      3.65 o 
   9   7   1        1.47        1.47      1.63 o 
  -9   8   1        3.63        3.53      1.70 o 
  -8   8   1        0.19       -0.05      0.95 o 
  -7   8   1       23.74       20.96      1.74 o 
  -6   8   1      747.18      784.34     21.61 o 
  -5   8   1      261.60      263.33      5.19 o 
  -4   8   1       99.35       85.41      2.15 o 
  -3   8   1       70.23       67.89      1.82 o 
  -2   8   1        1.26        0.29      0.37 o 
  -1   8   1       11.71       12.49      0.77 o 
   0   8   1        2.94        2.65      0.45 o 
   1   8   1      599.81      611.04     23.04 o 
   2   8   1      431.26      451.50     13.01 o 
   3   8   1       15.89       13.12      0.96 o 
   4   8   1       53.27       59.99      1.84 o 
   5   8   1       34.16       32.97      1.91 o 
   6   8   1       90.11       74.55      2.82 o 
   7   8   1        1.38        1.23      1.00 o 
   8   8   1        0.10        1.22      1.40 o 
   9   8   1        2.29        1.93      1.74 o 
  -9   9   1        0.89        2.89      2.72 o 
  -8   9   1        4.64        3.66      1.18 o 
  -7   9   1       11.86        9.94      1.40 o 
  -6   9   1      429.97      453.88     12.76 o 
  -5   9   1      616.15      626.79     17.24 o 
  -4   9   1       28.04       24.71      1.36 o 
  -3   9   1      295.20      286.10      9.91 o 
  -2   9   1       94.20      109.01      4.96 o 
  -1   9   1      469.59      488.69      4.16 o 
   0   9   1        1.14        2.77      0.51 o 
   1   9   1      230.81      236.61     14.87 o 
   2   9   1       25.98       26.99      1.30 o 
   3   9   1        7.83        7.04      0.84 o 
   4   9   1      187.89      174.73      4.91 o 
   5   9   1       17.74       17.73      1.59 o 
   6   9   1        1.97        1.74      0.98 o 
   7   9   1       33.79       33.16      2.18 o 
   8   9   1       19.81       20.55      2.57 o 
  -8  10   1       11.19        8.94      1.93 o 
  -7  10   1        1.21        0.30      1.06 o 
  -6  10   1       97.18       97.18      3.59 o 
  -5  10   1      241.34      248.95      5.20 o 
  -4  10   1       96.14       88.71      3.37 o 
  -3  10   1      244.98      256.09      8.87 o 
  -2  10   1        0.59        0.77      0.60 o 
  -1  10   1      201.33      207.79      3.58 o 
   0  10   1       15.70       15.33      1.18 o 
   1  10   1       17.46       17.24      1.69 o 
   2  10   1       65.51       63.76      1.94 o 
   3  10   1        0.32       -0.04      0.56 o 
   4  10   1        9.26       10.98      1.10 o 
   5  10   1       22.33       23.65      2.67 o 
   6  10   1        3.90        2.76      1.12 o 
   7  10   1       10.93        8.14      1.50 o 
   8  10   1        0.01       -1.26      1.26 o 
  -8  11   1        0.89        0.98      1.48 o 
  -7  11   1       13.86       14.31      1.73 o 
  -6  11   1        5.58        3.38      1.13 o 
  -5  11   1        8.01       10.48      1.24 o 
  -4  11   1       48.75       51.07      2.53 o 
  -3  11   1        6.29        4.56      0.87 o 
  -2  11   1        7.27        6.71      0.97 o 
  -1  11   1        2.88        4.64      0.85 o 
   0  11   1      200.70      217.75      5.40 o 
   1  11   1       23.40       16.94      1.31 o 
   2  11   1        0.05        0.04      0.70 o 
   3  11   1        7.32        7.40      1.00 o 
   4  11   1      111.56      112.53      4.08 o 
   5  11   1       18.04       12.79      1.52 o 
   6  11   1        8.80        8.84      1.48 o 
   7  11   1       11.99       10.30      1.63 o 
  -7  12   1        2.91        3.76      1.66 o 
  -6  12   1        8.28        7.15      1.42 o 
  -5  12   1       13.87       13.08      1.33 o 
  -4  12   1      105.24      103.19      3.40 o 
  -3  12   1       30.42       29.02      1.61 o 
  -2  12   1       32.89       35.12      1.88 o 
  -1  12   1        6.21        4.98      1.25 o 
   0  12   1       15.73       19.56      3.40 o 
   1  12   1      119.08      128.89      3.24 o 
   2  12   1       15.37       17.12      1.27 o 
   3  12   1       11.70       12.05      1.16 o 
   4  12   1       33.17       32.84      1.79 o 
   5  12   1        8.04        5.73      1.34 o 
   6  12   1        6.28        6.42      1.45 o 
   7  12   1        0.00       -1.02      1.02 o 
  -7  13   1        1.50        0.54      1.46 o 
  -6  13   1        2.54        2.52      1.45 o 
  -5  13   1       17.01       15.73      1.49 o 
  -4  13   1       46.99       44.33      2.10 o 
  -3  13   1        1.13       -0.33      0.87 o 
  -2  13   1        2.35        0.93      1.02 o 
  -1  13   1        1.05        1.83      1.11 o 
   0  13   1        5.48        5.44      1.41 o 
   1  13   1       57.71       58.94      3.33 o 
   2  13   1       24.97       24.44      1.74 o 
   3  13   1        5.35        4.02      0.97 o 
   4  13   1       29.51       30.60      2.04 o 
   5  13   1        1.67        2.87      1.20 o 
   6  13   1        0.63        0.24      1.09 o 
  -6  14   1        0.02       -0.39      1.39 o 
  -5  14   1       19.79       19.79      1.92 o 
  -4  14   1       11.11        9.58      1.97 o 
  -3  14   1       10.92       11.83      1.94 o 
  -2  14   1        0.49       -0.66      1.02 o 
  -1  14   1       34.70       42.62      2.84 o 
   0  14   1      176.43      192.13      8.43 o 
   1  14   1        0.80        1.13      1.12 o 
   2  14   1        2.08        0.94      1.11 o 
   3  14   1        8.12        6.85      1.12 o 
   4  14   1        0.88        0.84      0.88 o 
   5  14   1       11.00       11.56      1.72 o 
   6  14   1        5.56        5.28      1.55 o 
  -5  15   1        3.94        3.19      1.28 o 
  -4  15   1       14.51       15.49      2.21 o 
  -3  15   1       28.81       28.71      2.72 o 
  -2  15   1       11.74       11.40      1.91 o 
  -1  15   1        0.03        0.23      1.10 o 
   0  15   1       78.00       88.00      6.33 o 
   1  15   1       19.00       17.60      2.19 o 
   2  15   1        0.73        0.42      1.17 o 
   3  15   1        6.16        7.38      1.69 o 
   4  15   1        1.33        2.42      1.30 o 
   5  15   1       22.27       18.86      2.09 o 
  -4  16   1        0.33        0.16      1.42 o 
  -3  16   1        1.29        0.64      1.32 o 
  -2  16   1        8.04        6.58      1.78 o 
  -1  16   1        0.25        0.77      1.22 o 
   0  16   1       14.08       16.33      2.25 o 
   1  16   1       10.37       10.77      1.99 o 
   2  16   1        8.21       10.59      1.99 o 
   3  16   1       34.20       37.14      2.99 o 
   4  16   1        1.58        0.19      2.04 o 
  -3  17   1        0.00        0.35      1.32 o 
  -2  17   1        9.22       11.46      2.20 o 
  -1  17   1        1.85        0.71      1.38 o 
   0  17   1        6.08        7.47      1.96 o 
   1  17   1       10.57       11.44      2.11 o 
   2  17   1       31.63       34.19      5.12 o 
 -10   0   2       25.02       23.34      3.67 o 
  -9   0   2      215.46      221.49      8.63 o 
  -8   0   2      158.91      162.35      3.65 o 
  -7   0   2      199.71      178.34      3.52 o 
  -6   0   2      178.53      168.47      4.47 o 
  -5   0   2        6.46        5.73      0.66 o 
  -4   0   2     3526.31     3590.30     25.68 o 
  -3   0   2        1.26        0.94      0.50 o 
  -2   0   2     2420.84     2198.49     16.71 o 
  -1   0   2    11002.86     8135.63     39.20 o 
   0   0   2     2052.68     2060.69     13.95 o 
   1   0   2      696.74      705.65      4.98 o 
   2   0   2     5353.45     5426.95     31.66 o 
   3   0   2       11.99       11.85      0.62 o 
   4   0   2      138.70      156.06      7.01 o 
   5   0   2      591.39      602.92      4.35 o 
   6   0   2        4.00        1.78      1.18 o 
   7   0   2       81.76       91.35      5.08 o 
   8   0   2      142.95      152.80      7.18 o 
   9   0   2      115.70      124.06      6.92 o 
 -10   1   2       17.69       18.95      2.41 o 
  -9   1   2        5.54        2.88      1.79 o 
  -8   1   2       17.10       17.14      1.11 o 
  -7   1   2        9.65       12.58      1.04 o 
  -6   1   2       29.68       29.45      1.39 o 
  -5   1   2       10.63       12.33      1.27 o 
  -4   1   2     3750.29     3698.67     42.89 o 
  -3   1   2      176.77      156.88      2.46 o 
  -2   1   2       66.81       65.61      2.26 o 
  -1   1   2      307.12      261.50      4.79 o 
   0   1   2     8762.26     8169.65    143.66 o 
   1   1   2        2.41        2.87      0.30 o 
   2   1   2     2285.83     2344.38     45.38 o 
   3   1   2      144.96      139.83      1.89 o 
   4   1   2       19.47       20.86      0.70 o 
   5   1   2      195.17      191.92      3.25 o 
   6   1   2       73.23       69.56      2.84 o 
   7   1   2        4.40        5.32      1.34 o 
   8   1   2      653.45      732.16     10.02 o 
   9   1   2        1.59        1.52      1.62 o 
 -10   2   2       10.43       14.57      2.22 o 
  -9   2   2       29.60       30.76      2.67 o 
  -8   2   2       75.06       81.38      3.26 o 
  -7   2   2       84.56       81.21      2.83 o 
  -6   2   2      109.31      122.93      2.79 o 
  -5   2   2        6.85        8.79      0.98 o 
  -4   2   2     1400.01     1378.69     64.12 o 
  -3   2   2      246.17      242.86     11.43 o 
  -2   2   2     5417.39     5239.39    425.13 o 
  -1   2   2     3832.79     3476.04     68.79 o 
   0   2   2      285.76      265.80      2.05 o 
   1   2   2     5238.60     5641.87    334.11 o 
   2   2   2       11.05       10.42      0.38 o 
   3   2   2     1355.38     1418.14     13.63 o 
   4   2   2       10.61       12.07      0.56 o 
   5   2   2      614.23      634.70     15.38 o 
   6   2   2      139.65      133.12      3.20 o 
   7   2   2      389.31      403.73      6.02 o 
   8   2   2       76.93       84.67      4.07 o 
   9   2   2        0.04        2.90      1.64 o 
 -10   3   2       17.47       20.53      4.63 o 
  -9   3   2      132.40      151.28      4.11 o 
  -8   3   2        8.72        7.61      1.11 o 
  -7   3   2       67.33       62.11      2.01 o 
  -6   3   2       29.05       28.58      2.09 o 
  -5   3   2      385.27      432.92     14.63 o 
  -4   3   2        0.09        0.18      0.47 o 
  -3   3   2       99.04      106.32      4.92 o 
  -2   3   2      420.58      403.83      7.82 o 
  -1   3   2     2019.68     1933.10     30.94 o 
   0   3   2     1630.04     1557.78     23.66 o 
   1   3   2    24515.34    23418.41   1854.74 o 
   2   3   2     1074.16     1094.55     24.14 o 
   3   3   2     1770.19     2029.66     38.77 o 
   4   3   2       36.45       46.32      1.00 o 
   5   3   2      122.12      126.44      2.28 o 
   6   3   2       84.84       87.65      2.65 o 
   7   3   2      275.73      290.03      9.87 o 
   8   3   2       64.69       75.96      3.87 o 
   9   3   2       35.31       43.24      3.34 o 
 -10   4   2       16.69       12.29      2.13 o 
  -9   4   2        5.17        5.99      1.63 o 
  -8   4   2      151.89      164.71      3.38 o 
  -7   4   2      237.04      257.12      5.92 o 
  -6   4   2       64.02       62.81      2.03 o 
  -5   4   2        1.67        2.27      0.53 o 
  -4   4   2      126.82      128.46      4.01 o 
  -3   4   2      197.71      200.87      7.80 o 
  -2   4   2       14.16       16.39      2.11 o 
  -1   4   2       92.81       85.96      3.13 o 
   0   4   2     1644.38     1588.56     32.86 o 
   1   4   2     1555.50     1568.43     33.06 o 
   2   4   2      105.77      105.01      1.63 o 
   3   4   2      322.73      382.50      3.23 o 
   4   4   2       32.98       39.32      0.99 o 
   5   4   2      284.27      292.46      7.15 o 
   6   4   2       53.15       56.85      2.93 o 
   7   4   2      140.40      145.17      4.88 o 
   8   4   2       14.91       16.63      2.65 o 
   9   4   2       92.13       98.63      4.71 o 
 -10   5   2       23.54       31.69      4.51 o 
  -9   5   2        0.15       -0.28      1.17 o 
  -8   5   2        8.69        8.21      1.26 o 
  -7   5   2       42.44       47.21      1.87 o 
  -6   5   2       97.42       92.50      2.32 o 
  -5   5   2       20.53       24.91      1.24 o 
  -4   5   2      307.68      287.49      8.44 o 
  -3   5   2      107.29      100.22      2.45 o 
  -2   5   2      808.68      782.21     20.52 o 
  -1   5   2      603.37      588.06      6.01 o 
   0   5   2       42.23       45.43      2.31 o 
   1   5   2      996.75     1052.83     15.48 o 
   2   5   2     3137.42     3335.32     85.33 o 
   3   5   2      181.65      161.00      2.29 o 
   4   5   2       17.09       12.28      0.68 o 
   5   5   2      227.45      234.60      4.94 o 
   6   5   2        0.17       -1.26      1.79 o 
   7   5   2        7.23        7.86      1.76 o 
   8   5   2        1.31       -0.27      1.19 o 
   9   5   2        2.77        3.97      1.89 o 
 -10   6   2        1.75        2.50      2.62 o 
  -9   6   2       21.63       26.85      5.02 o 
  -8   6   2       14.71       13.55      1.51 o 
  -7   6   2      360.29      368.31      8.39 o 
  -6   6   2      693.74      710.53     24.13 o 
  -5   6   2      367.76      357.68      8.73 o 
  -4   6   2      462.08      433.67      8.60 o 
  -3   6   2        6.45        7.12      0.55 o 
  -2   6   2       15.30       18.87      0.75 o 
  -1   6   2        3.70        2.64      0.47 o 
   0   6   2        9.35       12.79      0.89 o 
   1   6   2      556.44      562.79     15.52 o 
   2   6   2      753.60      717.38      6.25 o 
   3   6   2      800.63      878.55      8.85 o 
   4   6   2        1.11        1.51      0.51 o 
   5   6   2       41.71       34.39      2.05 o 
   6   6   2        0.01       -0.70      0.70 o 
   7   6   2        3.94        3.77      1.46 o 
   8   6   2        0.07       -1.20      1.20 o 
   9   6   2        2.81        1.62      1.59 o 
  -9   7   2       15.38       17.10      2.26 o 
  -8   7   2        2.54        3.00      1.11 o 
  -7   7   2       15.31       16.13      1.30 o 
  -6   7   2      837.14      863.60     27.64 o 
  -5   7   2       78.67       80.89      2.10 o 
  -4   7   2        8.27        8.30      0.79 o 
  -3   7   2      351.79      347.80     10.93 o 
  -2   7   2      562.01      555.76     12.32 o 
  -1   7   2       56.87       51.14      1.29 o 
   0   7   2       36.15       30.80      1.38 o 
   1   7   2      304.12      317.21     10.15 o 
   2   7   2     3500.35     3651.49     59.81 o 
   3   7   2       14.43       15.62      1.01 o 
   4   7   2       36.50       34.33      2.38 o 
   5   7   2        0.24        0.40      0.72 o 
   6   7   2      139.71      135.68      5.18 o 
   7   7   2        3.28        3.94      1.60 o 
   8   7   2        5.69        6.13      1.84 o 
   9   7   2        0.45       -0.66      1.45 o 
  -9   8   2        4.21        3.10      2.05 o 
  -8   8   2       73.62       75.97      3.94 o 
  -7   8   2       11.22        9.90      1.14 o 
  -6   8   2       70.91       68.02      3.52 o 
  -5   8   2       14.56       15.51      1.12 o 
  -4   8   2        8.05        8.10      0.84 o 
  -3   8   2      374.54      411.19      8.86 o 
  -2   8   2      369.28      386.60      3.73 o 
  -1   8   2       62.30       68.67      1.57 o 
   0   8   2      286.77      300.09      3.10 o 
   1   8   2      459.70      461.35     16.99 o 
   2   8   2      200.45      198.31      4.25 o 
   3   8   2       91.24       86.80      2.20 o 
   4   8   2      177.23      194.98      6.23 o 
   5   8   2      204.27      189.34      4.33 o 
   6   8   2        6.90        2.51      1.05 o 
   7   8   2       90.76       94.72      4.31 o 
   8   8   2        6.02        9.88      2.06 o 
  -9   9   2        0.09        0.15      1.48 o 
  -8   9   2        4.38        2.41      1.47 o 
  -7   9   2        2.97        3.08      1.08 o 
  -6   9   2      216.32      224.12      3.92 o 
  -5   9   2      144.55      149.60      5.42 o 
  -4   9   2       79.04       71.80      2.06 o 
  -3   9   2      429.17      437.23     15.56 o 
  -2   9   2       12.00       12.12      0.88 o 
  -1   9   2      177.54      167.05      2.52 o 
   0   9   2       61.90       61.26      1.49 o 
   1   9   2        1.22        2.40      0.61 o 
   2   9   2      210.10      209.26      6.43 o 
   3   9   2       17.05       19.88      1.24 o 
   4   9   2       85.99       90.33      2.34 o 
   5   9   2       20.05       16.62      1.57 o 
   6   9   2       11.37        9.55      1.37 o 
   7   9   2       89.91       95.24      6.56 o 
   8   9   2        6.20        3.71      1.77 o 
  -8  10   2       11.08       12.98      2.22 o 
  -7  10   2        0.05       -1.29      1.69 o 
  -6  10   2       27.08       28.13      2.40 o 
  -5  10   2       25.01       26.66      1.80 o 
  -4  10   2        0.55        0.54      0.65 o 
  -3  10   2        5.94        8.11      0.92 o 
  -2  10   2      117.01      123.06      3.19 o 
  -1  10   2       95.75       98.67      2.06 o 
   0  10   2       10.09        8.26      0.96 o 
   1  10   2      199.44      195.62      8.11 o 
   2  10   2       94.09       88.84      4.12 o 
   3  10   2      167.03      161.10      3.47 o 
   4  10   2        7.65        7.36      1.25 o 
   5  10   2        4.56        3.23      1.06 o 
   6  10   2       21.79       21.49      1.88 o 
   7  10   2        3.06        0.01      1.35 o 
   8  10   2        0.28        0.01      1.52 o 
  -8  11   2       17.75       19.50      2.63 o 
  -7  11   2       28.11       27.24      2.77 o 
  -6  11   2        0.43        0.97      1.00 o 
  -5  11   2       68.00       71.43      2.60 o 
  -4  11   2      149.96      160.85      7.20 o 
  -3  11   2        1.28        1.53      0.80 o 
  -2  11   2        4.22        4.04      0.86 o 
  -1  11   2       10.53        9.04      1.36 o 
   0  11   2       25.56       26.93      1.53 o 
   1  11   2        3.62        4.02      0.88 o 
   2  11   2       42.10       42.40      1.76 o 
   3  11   2        1.12        1.02      0.72 o 
   4  11   2        0.81        1.01      1.09 o 
   5  11   2        4.40        4.75      1.20 o 
   6  11   2        1.31       -0.84      0.95 o 
   7  11   2        7.84        4.67      1.79 o 
  -7  12   2        1.58        2.72      1.67 o 
  -6  12   2        2.04        2.72      1.16 o 
  -5  12   2      333.56      359.75     18.65 o 
  -4  12   2      232.89      235.55      8.57 o 
  -3  12   2       72.42       81.64      3.42 o 
  -2  12   2       54.76       49.70      4.63 o 
  -1  12   2       10.93        9.39      1.51 o 
   0  12   2       67.98       69.86      3.23 o 
   1  12   2       59.56       64.52      3.57 o 
   2  12   2       15.82       14.64      1.25 o 
   3  12   2        2.29        3.54      0.91 o 
   4  12   2       18.47       16.59      1.71 o 
   5  12   2       17.31       14.69      1.68 o 
   6  12   2        0.49       -0.24      1.05 o 
   7  12   2        2.51        4.41      1.90 o 
  -7  13   2       14.56       17.09      2.55 o 
  -6  13   2       14.59       14.18      1.75 o 
  -5  13   2       38.60       43.89      2.56 o 
  -4  13   2       23.19       22.05      1.92 o 
  -3  13   2       35.36       36.32      2.65 o 
  -2  13   2       10.66        7.57      1.51 o 
  -1  13   2       18.25       15.69      1.89 o 
   0  13   2      208.98      210.60      5.65 o 
   1  13   2       15.70       16.18      1.92 o 
   2  13   2       61.63       62.46      2.28 o 
   3  13   2        0.91        0.77      0.81 o 
   4  13   2       92.31       86.09      4.41 o 
   5  13   2        2.17        1.23      1.18 o 
   6  13   2        1.69        0.78      1.25 o 
  -6  14   2       11.39       15.83      1.92 o 
  -5  14   2        6.22        5.40      1.40 o 
  -4  14   2       91.73       93.88      4.33 o 
  -3  14   2        3.33        3.31      1.43 o 
  -2  14   2       18.26       18.08      2.15 o 
  -1  14   2       71.74       85.35      3.96 o 
   0  14   2       18.69       25.34      2.39 o 
   1  14   2       54.36       58.47      3.30 o 
   2  14   2        3.45        4.86      1.49 o 
   3  14   2       38.24       35.96      2.00 o 
   4  14   2       17.81       16.92      1.85 o 
   5  14   2        2.01        0.78      1.17 o 
  -5  15   2        0.09       -0.75      1.26 o 
  -4  15   2        0.55        1.43      1.39 o 
  -3  15   2        0.29       -1.11      1.11 o 
  -2  15   2       14.48       15.63      2.18 o 
  -1  15   2       71.38       83.80      4.04 o 
   0  15   2       38.22       46.87      3.16 o 
   1  15   2        8.82        6.36      1.63 o 
   2  15   2        9.68        7.17      1.68 o 
   3  15   2       15.91       17.38      1.85 o 
   4  15   2        0.55        0.51      1.17 o 
  -4  16   2        0.40        0.15      1.39 o 
  -3  16   2        0.25        1.79      1.83 o 
  -2  16   2        1.95        4.06      1.64 o 
  -1  16   2        6.00        5.10      1.64 o 
   0  16   2        6.89        7.50      1.87 o 
   1  16   2        2.30        1.79      1.50 o 
   2  16   2       18.54       17.22      2.30 o 
   3  16   2        4.43        3.72      2.50 o 
  -2  17   2        0.79        2.65      1.72 o 
  -1  17   2       24.10       25.02      2.79 o 
   0  17   2        8.23       10.92      2.14 o 
   1  17   2        0.16       -0.58      1.27 o 
   2  17   2        0.16        1.02      1.34 o 
 -10   1   3        3.30        4.66      1.70 o 
  -9   1   3       92.14       87.61      2.79 o 
  -8   1   3       87.07       85.99      2.41 o 
  -7   1   3       10.59        8.70      0.86 o 
  -6   1   3       38.60       31.08      1.49 o 
  -5   1   3      410.01      450.75      4.98 o 
  -4   1   3     1950.78     1980.53     25.19 o 
  -3   1   3     1490.61     1403.94     23.46 o 
  -2   1   3      167.65      145.97      3.75 o 
  -1   1   3     4995.00     4699.38    262.14 o 
   0   1   3      159.87      137.79      1.44 o 
   1   1   3       40.72       51.70      0.66 o 
   2   1   3      224.97      240.61      2.84 o 
   3   1   3      332.26      339.18      4.50 o 
   4   1   3      119.87      123.37      5.85 o 
   5   1   3       73.24       66.81      2.22 o 
   6   1   3      152.77      141.55      3.41 o 
   7   1   3       78.89       84.95      3.00 o 
   8   1   3      366.76      407.04      6.76 o 
   9   1   3       89.61      107.94      4.86 o 
 -10   2   3        0.69        1.82      1.16 o 
  -9   2   3        0.00       -0.24      0.74 o 
  -8   2   3       49.35       48.84      2.29 o 
  -7   2   3       74.25       65.92      2.78 o 
  -6   2   3      181.47      197.01      4.69 o 
  -5   2   3       72.53       72.51      2.51 o 
  -4   2   3      209.36      194.44      4.32 o 
  -3   2   3     3796.03     3481.19    130.14 o 
  -2   2   3      475.37      451.71      7.54 o 
  -1   2   3      206.46      201.83      6.23 o 
   0   2   3     3497.44     3681.71    162.61 o 
   1   2   3     1513.30     1569.10     24.74 o 
   2   2   3      386.03      393.79      4.69 o 
   3   2   3      299.44      291.88      2.85 o 
   4   2   3       57.35       58.13      1.98 o 
   5   2   3        3.29        6.60      1.06 o 
   6   2   3       31.96       32.52      1.82 o 
   7   2   3       34.90       40.59      2.29 o 
   8   2   3       49.73       47.62      3.38 o 
   9   2   3      130.34      142.85      5.62 o 
 -10   3   3       53.32       56.30      5.19 o 
  -9   3   3        7.16        7.19      1.12 o 
  -8   3   3      119.29      126.57      2.96 o 
  -7   3   3        5.36        5.20      1.17 o 
  -6   3   3      211.96      195.58      9.04 o 
  -5   3   3       90.89       97.33      3.54 o 
  -4   3   3       22.42       20.18      1.18 o 
  -3   3   3      428.39      455.22     16.44 o 
  -2   3   3      286.76      264.02      6.99 o 
  -1   3   3       80.96       71.73      1.43 o 
   0   3   3      280.56      259.77      4.34 o 
   1   3   3       55.29       36.06      1.41 o 
   2   3   3     1505.49     1641.45     23.60 o 
   3   3   3      637.03      714.37      5.96 o 
   4   3   3       39.63       47.15      1.35 o 
   5   3   3        2.43        1.79      0.68 o 
   6   3   3      101.52      113.63      3.04 o 
   7   3   3       14.01       14.32      2.63 o 
   8   3   3        0.78        0.06      1.42 o 
   9   3   3      156.11      165.78      6.77 o 
 -10   4   3       12.71       15.21      3.41 o 
  -9   4   3       11.17       12.82      2.23 o 
  -8   4   3      123.38      129.44      4.34 o 
  -7   4   3      182.77      189.05      5.24 o 
  -6   4   3        2.59        4.37      0.78 o 
  -5   4   3      360.32      384.37     14.60 o 
  -4   4   3       49.34       44.56      2.01 o 
  -3   4   3      543.71      548.87     11.37 o 
  -2   4   3       72.32       82.44      2.26 o 
  -1   4   3      783.83      783.41     12.96 o 
   0   4   3      226.74      224.89      3.96 o 
   1   4   3     1037.05     1014.00     10.59 o 
   2   4   3      601.76      670.99      7.50 o 
   3   4   3     2056.30     2321.63     35.76 o 
   4   4   3       20.39       21.96      1.02 o 
   5   4   3        2.22        1.60      0.54 o 
   6   4   3       23.16       23.80      2.21 o 
   7   4   3       13.72       16.31      5.98 o 
   8   4   3        1.28       -0.50      1.77 o 
   9   4   3        1.33        2.98      1.86 o 
 -10   5   3       28.34       32.88      4.53 o 
  -9   5   3        5.41        4.45      1.50 o 
  -8   5   3        2.80        2.65      0.80 o 
  -7   5   3      273.56      281.56      8.21 o 
  -6   5   3      183.57      178.58      5.67 o 
  -5   5   3       10.00        9.34      0.90 o 
  -4   5   3      327.97      326.44     11.19 o 
  -3   5   3      206.13      215.52      2.74 o 
  -2   5   3      715.08      723.88     11.17 o 
  -1   5   3      887.26      860.15     13.85 o 
   0   5   3      424.85      382.41      9.48 o 
   1   5   3     2203.20     2327.24     30.53 o 
   2   5   3     2650.27     2962.37     94.63 o 
   3   5   3      478.97      504.26      3.32 o 
   4   5   3      115.21      108.16      2.64 o 
   5   5   3       84.20       91.23      3.29 o 
   6   5   3      137.83      149.62      4.80 o 
   7   5   3       36.72       32.11      2.73 o 
   8   5   3       11.06        9.59      2.02 o 
   9   5   3        0.11       -1.43      1.43 o 
 -10   6   3       35.64       35.22      4.65 o 
  -9   6   3        0.44       -1.06      1.06 o 
  -8   6   3       36.63       41.08      2.23 o 
  -7   6   3       81.48       89.57      3.52 o 
  -6   6   3      296.45      293.03      8.76 o 
  -5   6   3      225.02      223.04      6.79 o 
  -4   6   3       39.41       37.87      1.48 o 
  -3   6   3       72.69       77.53      2.18 o 
  -2   6   3      809.97      873.63      6.59 o 
  -1   6   3      276.62      264.25      3.83 o 
   0   6   3       38.32       30.58      1.32 o 
   1   6   3      237.38      209.85      6.34 o 
   2   6   3     3432.78     3434.79     66.37 o 
   3   6   3       57.82       56.31      1.54 o 
   4   6   3      235.77      248.66      4.57 o 
   5   6   3        6.98        6.00      0.98 o 
   6   6   3       35.26       40.30      2.77 o 
   7   6   3        1.51       -0.42      1.25 o 
   8   6   3        4.61        3.18      1.83 o 
  -9   7   3        1.40        1.93      1.41 o 
  -8   7   3        9.63       10.53      1.86 o 
  -7   7   3        0.02       -0.86      0.86 o 
  -6   7   3       23.72       22.66      1.40 o 
  -5   7   3        4.60        5.25      0.74 o 
  -4   7   3       13.06       13.77      0.94 o 
  -3   7   3       55.51       51.26      1.43 o 
  -2   7   3       21.85       26.75      1.30 o 
  -1   7   3      241.26      225.05      3.36 o 
   0   7   3      368.37      397.27     14.30 o 
   1   7   3      580.59      543.61     17.40 o 
   2   7   3     3985.33     4246.32     81.33 o 
   3   7   3       27.55       36.40      1.38 o 
   4   7   3        0.22       -0.66      0.76 o 
   5   7   3        4.25        3.36      0.96 o 
   6   7   3        1.98        1.15      1.20 o 
   7   7   3        6.40        6.39      1.72 o 
   8   7   3        0.76        0.36      1.48 o 
  -9   8   3        0.34       -0.57      1.25 o 
  -8   8   3        6.73        6.88      1.78 o 
  -7   8   3       12.39       12.94      1.54 o 
  -6   8   3      202.51      212.83      7.24 o 
  -5   8   3       44.93       43.20      1.67 o 
  -4   8   3      135.85      130.72      3.02 o 
  -3   8   3       23.90       23.24      1.03 o 
  -2   8   3      153.29      166.33      3.93 o 
  -1   8   3       65.37       68.71      1.64 o 
   0   8   3      179.36      150.63      4.32 o 
   1   8   3      268.79      273.14      7.66 o 
   2   8   3      108.75      101.61      2.27 o 
   3   8   3      654.18      682.41     11.86 o 
   4   8   3        0.44        0.67      0.94 o 
   5   8   3        1.81        0.50      0.83 o 
   6   8   3        9.25        4.26      1.51 o 
   7   8   3        0.57        3.75      1.59 o 
   8   8   3        6.72       11.06      2.23 o 
  -9   9   3        1.82        2.71      1.66 o 
  -8   9   3       12.01       13.35      2.16 o 
  -7   9   3       39.07       48.04      4.70 o 
  -6   9   3       51.40       45.12      2.33 o 
  -5   9   3       14.77       13.87      1.46 o 
  -4   9   3      209.65      197.51      7.06 o 
  -3   9   3      483.57      488.91      7.66 o 
  -2   9   3       73.91       72.27      1.83 o 
  -1   9   3        9.58       11.15      0.82 o 
   0   9   3       27.58       28.98      1.47 o 
   1   9   3       30.79       34.38      3.28 o 
   2   9   3        0.35        0.45      0.58 o 
   3   9   3        0.06        0.45      0.61 o 
   4   9   3       84.39       72.22      2.71 o 
   5   9   3       69.98       54.81      2.49 o 
   6   9   3       22.60       18.44      2.29 o 
   7   9   3        0.00        0.42      1.48 o 
   8   9   3       19.44       24.76      2.91 o 
  -8  10   3       80.61       89.13      4.49 o 
  -7  10   3       68.21       77.97      3.18 o 
  -6  10   3       50.57       56.54      4.27 o 
  -5  10   3      726.59      712.03     24.28 o 
  -4  10   3       20.11       19.77      1.56 o 
  -3  10   3       75.79       86.85      2.66 o 
  -2  10   3      123.04      122.10      2.42 o 
  -1  10   3       23.10       27.40      1.53 o 
   0  10   3        0.80        0.77      0.63 o 
   1  10   3      172.85      183.63      8.53 o 
   2  10   3        6.84        5.65      0.87 o 
   3  10   3        2.69        1.46      0.93 o 
   4  10   3       17.64       16.37      1.62 o 
   5  10   3       32.81       29.06      2.08 o 
   6  10   3        5.49        6.96      1.78 o 
   7  10   3        5.55        5.18      1.80 o 
  -8  11   3       37.92       44.83      3.51 o 
  -7  11   3       16.54       23.00      2.07 o 
  -6  11   3       12.50       10.17      1.51 o 
  -5  11   3      413.29      440.94      8.87 o 
  -4  11   3        1.05        2.15      0.96 o 
  -3  11   3        1.30        1.34      0.90 o 
  -2  11   3        3.62        4.36      0.89 o 
  -1  11   3       80.29       82.15      2.55 o 
   0  11   3      130.71      137.90      3.26 o 
   1  11   3      112.26      112.63      3.50 o 
   2  11   3       27.07       27.98      1.62 o 
   3  11   3       96.04       89.70      3.43 o 
   4  11   3       39.42       38.26      2.30 o 
   5  11   3       10.89        8.44      1.48 o 
   6  11   3        0.15        0.26      1.02 o 
   7  11   3       16.69       16.39      2.60 o 
  -7  12   3        3.07        2.99      1.32 o 
  -6  12   3        0.02        0.06      0.96 o 
  -5  12   3      177.61      191.17      4.68 o 
  -4  12   3      259.19      277.50     13.33 o 
  -3  12   3        8.09        8.38      1.22 o 
  -2  12   3        1.96        2.16      1.07 o 
  -1  12   3       34.32       33.74      2.37 o 
   0  12   3      260.25      261.55      6.81 o 
   1  12   3       11.42       11.90      1.32 o 
   2  12   3       11.63       12.06      1.19 o 
   3  12   3       15.08       13.24      1.58 o 
   4  12   3        0.01        1.74      1.09 o 
   5  12   3        0.62        0.37      1.12 o 
   6  12   3        0.93       -0.07      1.09 o 
  -7  13   3        0.08        0.25      1.48 o 
  -6  13   3        9.02        9.36      1.62 o 
  -5  13   3       61.96       68.14      5.28 o 
  -4  13   3       29.98       35.09      2.28 o 
  -3  13   3       11.94        9.86      1.76 o 
  -2  13   3        0.01        0.38      1.07 o 
  -1  13   3        0.98        0.54      1.07 o 
   0  13   3       57.99       60.65      3.25 o 
   1  13   3       19.73       19.19      1.62 o 
   2  13   3        5.93        5.84      1.04 o 
   3  13   3       70.41       60.92      2.85 o 
   4  13   3       71.32       61.25      3.00 o 
   5  13   3        6.47        4.55      1.44 o 
   6  13   3        2.74        2.21      1.38 o 
  -6  14   3        0.11       -0.66      1.05 o 
  -5  14   3       13.25       12.76      1.74 o 
  -4  14   3        8.46       12.75      2.07 o 
  -3  14   3        0.87        0.13      1.14 o 
  -2  14   3       29.24       32.62      2.72 o 
  -1  14   3       19.00       29.12      4.01 o 
   0  14   3        7.10        4.60      2.59 o 
   1  14   3       20.96       22.37      2.28 o 
   2  14   3       28.82       26.79      1.72 o 
   3  14   3       19.75       19.23      1.90 o 
   4  14   3        0.29        0.55      1.15 o 
   5  14   3        7.36        4.35      1.49 o 
  -5  15   3        1.11        2.22      1.49 o 
  -4  15   3       41.55       47.04      3.39 o 
  -3  15   3       15.62       18.07      2.39 o 
  -2  15   3        2.70        1.08      1.36 o 
  -1  15   3       98.78      108.93      5.22 o 
   0  15   3        5.46        5.78      1.70 o 
   1  15   3        0.35        0.92      1.26 o 
   2  15   3        1.36        1.22      1.18 o 
   3  15   3       36.22       34.78      2.45 o 
   4  15   3        7.79        5.73      1.56 o 
  -4  16   3       17.73       15.93      2.46 o 
  -3  16   3        9.00        9.40      2.12 o 
  -2  16   3       54.84       63.74      3.92 o 
  -1  16   3       70.06       76.63      4.14 o 
   0  16   3       27.28       28.21      2.73 o 
   1  16   3       35.94       37.20      3.47 o 
   2  16   3        5.39        6.53      1.72 o 
   3  16   3        7.70        3.12      2.45 o 
  -2  17   3       30.18       35.65      3.21 o 
  -1  17   3        0.05        0.35      1.42 o 
   0  17   3        2.97        5.75      1.73 o 
   1  17   3       26.50       28.89      2.92 o 
 -10   0   4       17.64       12.58      3.03 o 
  -9   0   4      231.45      216.84      4.77 o 
  -8   0   4      141.46      130.23      4.17 o 
  -7   0   4        9.65        8.46      1.27 o 
  -6   0   4      146.10      151.91      3.96 o 
  -5   0   4        9.45       12.39      1.23 o 
  -4   0   4      551.76      595.34      7.00 o 
  -3   0   4       43.22       38.27      1.63 o 
  -2   0   4      374.76      384.53      3.87 o 
  -1   0   4     1082.65     1057.30     26.83 o 
   0   0   4       61.07       58.54      2.43 o 
   1   0   4       28.84       30.10      0.92 o 
   2   0   4      326.63      357.41      2.98 o 
   3   0   4      312.18      357.23      7.35 o 
   4   0   4     4213.84     4682.30     34.29 o 
   5   0   4        0.28        1.13      1.04 o 
   6   0   4      110.87      109.63      5.32 o 
   7   0   4       86.31      104.89      4.21 o 
   8   0   4      246.09      256.07     11.31 o 
   9   0   4        5.81        4.28      2.57 o 
 -10   1   4       14.82       15.94      2.30 o 
  -9   1   4        2.75        2.43      0.90 o 
  -8   1   4        5.02        5.54      1.03 o 
  -7   1   4       12.27       11.34      1.18 o 
  -6   1   4       23.39       25.76      1.49 o 
  -5   1   4      403.53      440.40      8.63 o 
  -4   1   4      876.25      934.89     12.41 o 
  -3   1   4      130.83      105.06      2.67 o 
  -2   1   4      900.48      866.77     12.69 o 
  -1   1   4      221.51      208.61      3.89 o 
   0   1   4       33.48       31.16      0.68 o 
   1   1   4       49.13       42.03      0.86 o 
   2   1   4       38.04       41.39      1.03 o 
   3   1   4       76.48       83.88      1.46 o 
   4   1   4      121.65      129.64      3.88 o 
   5   1   4       25.63       27.60      1.62 o 
   6   1   4       21.82       24.52      1.80 o 
   7   1   4       18.22       20.59      1.88 o 
   8   1   4        0.60        0.82      1.46 o 
   9   1   4        9.66       10.97      1.81 o 
 -10   2   4       17.84       16.24      2.33 o 
  -9   2   4      142.78      134.56      3.31 o 
  -8   2   4       18.23       16.33      1.28 o 
  -7   2   4       12.88       12.55      4.05 o 
  -6   2   4      170.47      160.78      4.12 o 
  -5   2   4      119.44      136.69      6.24 o 
  -4   2   4      529.99      572.09     17.39 o 
  -3   2   4       51.10       54.70      2.87 o 
  -2   2   4      480.33      444.30      7.42 o 
  -1   2   4      975.14      957.87     22.95 o 
   0   2   4      785.32      722.18      7.80 o 
   1   2   4        4.39        5.87      0.65 o 
   2   2   4        0.53        0.45      0.30 o 
   3   2   4     1306.00     1458.64     12.94 o 
   4   2   4        3.57        4.64      0.81 o 
   5   2   4       24.99       27.96      1.66 o 
   6   2   4        6.67        6.49      1.12 o 
   7   2   4        1.31        0.40      1.43 o 
   8   2   4        4.06        2.91      1.72 o 
   9   2   4        6.35        8.75      2.09 o 
 -10   3   4        1.28        1.17      1.32 o 
  -9   3   4        1.32        0.50      0.97 o 
  -8   3   4       90.20       92.23      3.65 o 
  -7   3   4       26.56       27.85      3.19 o 
  -6   3   4       57.54       57.55      2.60 o 
  -5   3   4        5.09        8.15      0.79 o 
  -4   3   4       27.44       28.55      1.69 o 
  -3   3   4     1064.30     1123.22     28.56 o 
  -2   3   4       32.49       30.76      1.19 o 
  -1   3   4       88.27       75.26      1.72 o 
   0   3   4     2907.77     3114.87     95.93 o 
   1   3   4      456.83      463.68      6.75 o 
   2   3   4        0.00        0.02      0.22 o 
   3   3   4        5.21        3.48      0.52 o 
   4   3   4      164.25      172.37      2.56 o 
   5   3   4       56.39       62.43      2.23 o 
   6   3   4       44.21       47.89      2.90 o 
   7   3   4        5.42        6.66      1.63 o 
   8   3   4        2.59        1.45      1.63 o 
   9   3   4        7.43        6.28      2.08 o 
 -10   4   4        2.69        3.71      1.27 o 
  -9   4   4        2.31        2.86      1.09 o 
  -8   4   4        0.09       -0.69      0.73 o 
  -7   4   4       15.22       12.13      1.64 o 
  -6   4   4       56.49       59.24      2.03 o 
  -5   4   4        0.00        0.24      0.42 o 
  -4   4   4      192.51      203.36      8.12 o 
  -3   4   4     1835.28     1949.07     36.02 o 
  -2   4   4      986.25      978.29      7.03 o 
  -1   4   4      312.72      298.10      6.41 o 
   0   4   4      112.70      104.29      3.02 o 
   1   4   4      111.86      105.92      1.66 o 
   2   4   4       18.52       16.85      0.69 o 
   3   4   4      280.64      293.24      5.32 o 
   4   4   4        3.99        3.99      0.60 o 
   5   4   4       12.05       11.20      1.56 o 
   6   4   4       39.89       37.61      2.76 o 
   7   4   4       13.68        9.36      1.87 o 
   8   4   4        3.38        2.29      1.65 o 
 -10   5   4        0.12        1.23      1.38 o 
  -9   5   4        2.57        1.89      1.34 o 
  -8   5   4        9.02       10.19      1.36 o 
  -7   5   4       33.90       29.84      2.20 o 
  -6   5   4        0.28       -0.53      0.68 o 
  -5   5   4      115.82      111.54      4.95 o 
  -4   5   4       92.22      101.52      3.77 o 
  -3   5   4     2600.90     2726.49     43.10 o 
  -2   5   4     2270.54     2388.05     24.45 o 
  -1   5   4       96.51       94.13      2.70 o 
   0   5   4      363.14      390.15      7.04 o 
   1   5   4        0.38       -0.04      0.29 o 
   2   5   4      147.00      150.58      2.69 o 
   3   5   4        0.33        0.43      0.43 o 
   4   5   4       58.53       63.69      2.13 o 
   5   5   4       21.24       19.66      1.98 o 
   6   5   4        0.03       -0.45      1.03 o 
   7   5   4       30.06       30.15      3.24 o 
   8   5   4       10.36       12.84      2.26 o 
 -10   6   4        0.07        0.04      1.27 o 
  -9   6   4       47.81       51.77      3.45 o 
  -8   6   4       26.00       25.49      1.94 o 
  -7   6   4       10.84       10.47      1.43 o 
  -6   6   4       55.18       59.08      5.92 o 
  -5   6   4      111.41       95.82      5.15 o 
  -4   6   4        1.61        2.53      0.50 o 
  -3   6   4       25.59       25.38      1.47 o 
  -2   6   4      360.84      417.64      4.73 o 
  -1   6   4       44.93       45.78      2.00 o 
   0   6   4       24.97       21.97      1.05 o 
   1   6   4       42.21       46.46      1.76 o 
   2   6   4     1740.80     1881.57     39.08 o 
   3   6   4      271.77      271.46      5.51 o 
   4   6   4        6.58        7.55      1.01 o 
   5   6   4        0.93       -0.02      0.91 o 
   6   6   4       18.97       17.61      2.12 o 
   7   6   4        0.50       -0.89      1.49 o 
   8   6   4        1.61        0.22      1.88 o 
  -9   7   4        1.28        1.44      1.40 o 
  -8   7   4        7.67        7.27      1.38 o 
  -7   7   4      570.18      600.23     19.23 o 
  -6   7   4      171.78      174.60      9.18 o 
  -5   7   4      139.04      132.64      9.46 o 
  -4   7   4      111.03      119.46      3.30 o 
  -3   7   4       44.75       54.32      2.12 o 
  -2   7   4       53.64       57.15      1.91 o 
  -1   7   4        5.36        6.83      0.82 o 
   0   7   4        1.00        0.63      0.44 o 
   1   7   4      474.68      488.57     15.18 o 
   2   7   4      287.51      288.50      3.71 o 
   3   7   4       56.53       55.40      2.14 o 
   4   7   4        7.30        6.40      1.02 o 
   5   7   4       14.59       11.47      2.09 o 
   6   7   4        3.26        3.25      1.43 o 
   7   7   4        0.26       -0.70      1.24 o 
   8   7   4        0.67       -0.80      1.57 o 
  -9   8   4       51.12       47.40      3.55 o 
  -8   8   4        5.94        6.58      1.79 o 
  -7   8   4       56.24       68.28      3.78 o 
  -6   8   4       51.78       52.41      2.49 o 
  -5   8   4        5.82        8.03      1.23 o 
  -4   8   4       81.86       89.42      3.72 o 
  -3   8   4      222.37      248.98      6.68 o 
  -2   8   4        3.50        4.96      0.82 o 
  -1   8   4        6.74        6.77      0.86 o 
   0   8   4       27.29       34.07      1.40 o 
   1   8   4      410.04      404.79     13.93 o 
   2   8   4      210.26      195.04      3.12 o 
   3   8   4        9.83       10.01      1.21 o 
   4   8   4       63.48       52.47      2.33 o 
   5   8   4        0.79        1.79      1.25 o 
   6   8   4       20.56       17.92      2.22 o 
   7   8   4        0.08       -0.51      1.22 o 
   8   8   4        2.83        0.78      1.63 o 
  -9   9   4       35.34       42.51      4.58 o 
  -8   9   4       35.67       39.77      2.51 o 
  -7   9   4       19.65       22.10      2.00 o 
  -6   9   4      186.38      197.05      8.16 o 
  -5   9   4      525.43      532.72     11.41 o 
  -4   9   4       27.92       23.86      1.61 o 
  -3   9   4        7.74       12.45      1.15 o 
  -2   9   4        7.44        7.76      1.00 o 
  -1   9   4        4.35        3.86      0.80 o 
   0   9   4       23.13       20.24      1.21 o 
   1   9   4       16.55       16.70      1.16 o 
   2   9   4        0.69        0.26      0.62 o 
   3   9   4      611.34      567.69     11.85 o 
   4   9   4      101.41       94.92      3.15 o 
   5   9   4       59.91       52.01      2.54 o 
   6   9   4       13.06       11.60      2.02 o 
   7   9   4        0.21       -0.31      1.35 o 
  -8  10   4        3.10        2.22      1.33 o 
  -7  10   4      141.57      150.66      7.36 o 
  -6  10   4        0.00       -0.71      0.98 o 
  -5  10   4       86.52       94.43      3.16 o 
  -4  10   4       69.45       69.63      2.60 o 
  -3  10   4        8.86        7.91      1.07 o 
  -2  10   4       56.12       55.02      1.78 o 
  -1  10   4        0.32        1.26      0.69 o 
   0  10   4        0.35        0.55      0.69 o 
   1  10   4        3.97        4.09      0.84 o 
   2  10   4      184.53      166.24      7.05 o 
   3  10   4      803.52      769.20     31.65 o 
   4  10   4       50.64       35.64      2.20 o 
   5  10   4       16.72       11.53      1.56 o 
   6  10   4        1.46        2.05      2.10 o 
   7  10   4       21.17       16.74      2.57 o 
  -8  11   4       27.86       27.78      5.87 o 
  -7  11   4       15.97       13.00      1.74 o 
  -6  11   4        4.81        2.75      1.15 o 
  -5  11   4        3.67        4.82      1.29 o 
  -4  11   4       11.54       13.53      1.49 o 
  -3  11   4       16.12       18.01      1.49 o 
  -2  11   4       11.85       11.89      1.64 o 
  -1  11   4        9.26        9.66      1.22 o 
   0  11   4       68.32       81.56      2.68 o 
   1  11   4      211.31      204.54      6.97 o 
   2  11   4      250.54      245.08     11.41 o 
   3  11   4      232.21      208.57     16.63 o 
   4  11   4      234.17      202.79      5.87 o 
   5  11   4       36.03       32.64      3.46 o 
   6  11   4        2.05        2.77      1.66 o 
  -7  12   4       14.77       14.35      1.87 o 
  -6  12   4        0.91        0.78      1.06 o 
  -5  12   4       12.66       12.34      1.61 o 
  -4  12   4        2.54        3.55      1.11 o 
  -3  12   4        4.91        4.44      1.38 o 
  -2  12   4       44.46       44.50      2.74 o 
  -1  12   4        0.02        1.24      1.10 o 
   0  12   4      233.84      262.06      4.84 o 
   1  12   4        0.00       -0.60      0.71 o 
   2  12   4        9.89       11.97      1.21 o 
   3  12   4        7.63        8.27      1.47 o 
   4  12   4        0.99        0.70      1.09 o 
   5  12   4       21.65       16.17      1.86 o 
   6  12   4       11.52        9.48      2.22 o 
  -7  13   4        1.69        1.65      1.23 o 
  -6  13   4        1.23        0.23      1.04 o 
  -5  13   4        0.22        1.46      1.16 o 
  -4  13   4       94.93      116.02      4.68 o 
  -3  13   4        5.22        5.19      1.52 o 
  -2  13   4       13.49       11.98      1.87 o 
  -1  13   4      144.35      154.45      5.02 o 
   0  13   4       20.66       23.28      2.34 o 
   1  13   4       24.44       28.34      1.96 o 
   2  13   4        0.12       -0.07      0.73 o 
   3  13   4        0.00       -1.00      1.00 o 
   4  13   4        5.03        2.22      1.21 o 
   5  13   4        2.05        3.30      1.42 o 
  -6  14   4        0.56        1.85      1.26 o 
  -5  14   4       56.44       66.80      4.54 o 
  -4  14   4      183.78      186.44     11.99 o 
  -3  14   4        6.17        6.57      2.00 o 
  -2  14   4       67.10       67.31      3.66 o 
  -1  14   4        5.40        7.35      1.70 o 
   0  14   4       34.09       31.93      2.65 o 
   1  14   4       12.54       14.24      1.61 o 
   2  14   4        0.00        0.49      1.06 o 
   3  14   4        4.93        4.84      2.34 o 
   4  14   4        0.33        0.04      1.16 o 
  -5  15   4        3.25        2.50      1.54 o 
  -4  15   4      148.22      165.31      8.99 o 
  -3  15   4      178.60      184.04      6.80 o 
  -2  15   4      165.28      177.22      8.08 o 
  -1  15   4       95.04      109.70      4.74 o 
   0  15   4        0.22        1.33      1.34 o 
   1  15   4       48.93       49.27      3.25 o 
   2  15   4        3.83        1.69      2.05 o 
   3  15   4        3.76        3.67      1.41 o 
  -4  16   4       29.72       31.17      3.15 o 
  -3  16   4        1.09        0.30      1.47 o 
  -2  16   4       41.01       47.75      4.89 o 
  -1  16   4       66.00       72.66      4.23 o 
   0  16   4        0.00       -0.30      1.15 o 
   1  16   4       27.89       29.77      2.84 o 
   2  16   4        2.28        3.61      2.67 o 
  -1  17   4       11.58        8.79      2.08 o 
 -10   1   5       16.13       13.57      1.45 o 
  -9   1   5        6.03        4.98      1.20 o 
  -8   1   5       17.83       12.69      1.34 o 
  -7   1   5       16.80       18.17      1.44 o 
  -6   1   5       36.62       36.68      1.53 o 
  -5   1   5      711.87      699.18      6.48 o 
  -4   1   5       36.55       54.66      1.82 o 
  -3   1   5      923.29      924.31      7.22 o 
  -2   1   5       64.18       57.54      1.71 o 
  -1   1   5     2145.39     2212.19     28.71 o 
   0   1   5        8.44       11.16      0.46 o 
   1   1   5      140.08      137.06      2.51 o 
   2   1   5       70.63       78.34      1.13 o 
   3   1   5      183.66      189.85      3.39 o 
   4   1   5       35.53       31.21      1.87 o 
   5   1   5        6.67        6.60      1.04 o 
   6   1   5       25.34       27.07      1.89 o 
   7   1   5       27.73       27.68      2.07 o 
   8   1   5        4.57        3.26      1.36 o 
 -10   2   5        0.30       -0.23      0.73 o 
  -9   2   5       36.44       36.47      2.22 o 
  -8   2   5       23.25       15.69      2.38 o 
  -7   2   5        0.10       -0.18      0.74 o 
  -6   2   5       49.23       43.03      2.34 o 
  -5   2   5      125.97      112.53      3.42 o 
  -4   2   5        3.48        2.19      2.07 o 
  -3   2   5      158.30      154.67      3.50 o 
  -2   2   5     1473.40     1549.95     34.19 o 
  -1   2   5     2295.79     2463.36     44.25 o 
   0   2   5       11.85       10.10      0.76 o 
   1   2   5        2.30        2.74      0.31 o 
   2   2   5       35.86       42.98      1.01 o 
   3   2   5      222.12      237.86      2.83 o 
   4   2   5      153.61      162.06      3.37 o 
   5   2   5        4.79        6.53      1.03 o 
   6   2   5        0.77        0.03      0.84 o 
   7   2   5        0.21       -1.05      1.18 o 
   8   2   5       41.44       46.12      3.47 o 
 -10   3   5        8.62        9.21      1.56 o 
  -9   3   5        1.75        0.79      0.80 o 
  -8   3   5      276.52      236.17      6.54 o 
  -7   3   5       45.99       39.49      2.92 o 
  -6   3   5       47.56       50.66      2.92 o 
  -5   3   5       17.13       20.10      1.65 o 
  -4   3   5        0.58        1.66      0.67 o 
  -3   3   5      501.13      540.51     16.86 o 
  -2   3   5        1.99        3.94      0.63 o 
  -1   3   5      688.77      731.38     12.01 o 
   0   3   5      355.38      368.31      4.67 o 
   1   3   5        0.07        0.29      0.31 o 
   2   3   5       30.72       33.61      0.71 o 
   3   3   5       69.37       69.89      1.78 o 
   4   3   5      106.47      116.80      2.91 o 
   5   3   5      503.51      539.19      9.15 o 
   6   3   5        4.20        3.06      2.07 o 
   7   3   5       23.38       24.38      3.80 o 
   8   3   5       11.07       15.35      2.78 o 
 -10   4   5        0.17        0.46      0.86 o 
  -9   4   5        5.71        4.30      1.19 o 
  -8   4   5       26.93       22.51      2.23 o 
  -7   4   5       64.04       62.67      3.08 o 
  -6   4   5      239.94      228.72     13.44 o 
  -5   4   5       91.29       85.46      7.79 o 
  -4   4   5       21.90       38.91      2.21 o 
  -3   4   5       40.20       42.46      1.63 o 
  -2   4   5      477.12      471.92      5.03 o 
  -1   4   5       92.92      103.30      4.26 o 
   0   4   5      271.32      241.75      4.75 o 
   1   4   5       83.12       85.36      1.97 o 
   2   4   5       41.91       47.84      1.62 o 
   3   4   5       54.54       52.73      1.54 o 
   4   4   5       19.12       22.25      2.73 o 
   5   4   5       35.18       32.94      2.48 o 
   6   4   5       11.12        8.68      1.75 o 
   7   4   5       68.85       67.32      3.82 o 
   8   4   5        5.48        6.23      2.03 o 
 -10   5   5       38.52       43.04      3.38 o 
  -9   5   5        2.06        3.36      1.17 o 
  -8   5   5      189.90      186.78      8.93 o 
  -7   5   5      104.59       98.17      6.43 o 
  -6   5   5        0.30        1.79      1.06 o 
  -5   5   5      153.71      136.88      7.25 o 
  -4   5   5        4.00        4.14      0.77 o 
  -3   5   5      648.62      695.45      8.38 o 
  -2   5   5      259.55      261.33      4.71 o 
  -1   5   5      166.11      173.98      6.69 o 
   0   5   5       63.82       63.21      1.38 o 
   1   5   5      237.79      210.90      5.68 o 
   2   5   5      740.17      785.40     11.19 o 
   3   5   5       38.00       36.56      1.67 o 
   4   5   5       65.08       71.13      3.29 o 
   5   5   5        7.13        4.75      1.44 o 
   6   5   5        3.30        1.55      1.30 o 
   7   5   5        0.46        0.15      1.35 o 
   8   5   5        8.78        9.70      2.20 o 
  -9   6   5       11.83       13.01      1.70 o 
  -8   6   5        0.24        2.71      1.10 o 
  -7   6   5      471.71      472.01     40.67 o 
  -6   6   5       15.71       19.18      1.92 o 
  -5   6   5        5.04        4.98      1.17 o 
  -4   6   5      263.96      269.47     10.63 o 
  -3   6   5        0.72        0.54      0.56 o 
  -2   6   5       42.94       53.12      1.88 o 
  -1   6   5       63.17       65.40      1.94 o 
   0   6   5       41.07       42.72      1.43 o 
   1   6   5      305.27      262.60      7.46 o 
   2   6   5      143.95      150.97      2.82 o 
   3   6   5      292.39      271.90      7.09 o 
   4   6   5        4.78        4.43      1.29 o 
   5   6   5       10.67        9.37      2.45 o 
   6   6   5      123.69      117.23      4.72 o 
   7   6   5       48.28       48.59      3.42 o 
   8   6   5        0.85       -0.64      1.53 o 
  -9   7   5        1.22        1.68      1.15 o 
  -8   7   5      197.82      200.96      8.16 o 
  -7   7   5       14.60       15.74      2.04 o 
  -6   7   5      510.78      508.18     19.23 o 
  -5   7   5       21.45       18.66      2.71 o 
  -4   7   5        0.59        0.20      0.57 o 
  -3   7   5       76.40       75.86      2.33 o 
  -2   7   5     1327.11     1378.47     23.58 o 
  -1   7   5      144.10      151.44      3.07 o 
   0   7   5       23.15       20.36      1.16 o 
   1   7   5      111.21      121.46      2.41 o 
   2   7   5       19.10       16.00      1.06 o 
   3   7   5       26.22       26.40      1.70 o 
   4   7   5      124.30      133.39      3.44 o 
   5   7   5       63.47       50.68      3.17 o 
   6   7   5       43.10       36.98      4.60 o 
   7   7   5        0.55       -0.03      2.46 o 
  -9   8   5        3.42        3.87      1.39 o 
  -8   8   5      128.62      132.41      4.17 o 
  -7   8   5      233.35      246.29     10.72 o 
  -6   8   5       43.80       42.45      5.43 o 
  -5   8   5        7.69        6.71      2.25 o 
  -4   8   5       41.09       41.90      1.90 o 
  -3   8   5       37.27       33.09      1.68 o 
  -2   8   5      395.11      394.05     11.31 o 
  -1   8   5      251.96      242.90      4.85 o 
   0   8   5       16.02       19.50      1.73 o 
   1   8   5       12.00        8.95      0.90 o 
   2   8   5      882.47      854.49     23.73 o 
   3   8   5       20.24       21.76      1.69 o 
   4   8   5        2.07        0.64      0.91 o 
   5   8   5      150.34      132.77      5.00 o 
   6   8   5        1.87        1.25      1.34 o 
   7   8   5        3.40        1.29      1.46 o 
  -9   9   5        3.72        1.56      1.60 o 
  -8   9   5       19.71       23.08      3.08 o 
  -7   9   5       75.04       81.27      4.03 o 
  -6   9   5      119.42      122.75      4.16 o 
  -5   9   5       47.01       46.75      3.53 o 
  -4   9   5       89.31       97.92      3.92 o 
  -3   9   5       50.44       52.39      2.11 o 
  -2   9   5      247.13      247.79      7.01 o 
  -1   9   5       19.01       20.95      1.71 o 
   0   9   5       44.64       46.42      2.53 o 
   1   9   5      243.99      233.43      9.21 o 
   2   9   5        7.90        9.35      1.33 o 
   3   9   5      525.66      509.74     17.93 o 
   4   9   5       34.54       30.17      3.93 o 
   5   9   5       12.46       12.59      2.48 o 
   6   9   5        0.97       -0.58      1.63 o 
   7   9   5        1.62       -0.15      1.39 o 
  -8  10   5       11.36       13.01      1.81 o 
  -7  10   5        5.17        4.12      1.34 o 
  -6  10   5       66.66       71.08      4.25 o 
  -5  10   5       27.29       31.14      2.04 o 
  -4  10   5        4.88        3.73      0.96 o 
  -3  10   5        0.79        1.25      0.89 o 
  -2  10   5        0.39        0.01      0.68 o 
  -1  10   5       64.86       60.69      2.35 o 
   0  10   5       39.43       40.57      2.22 o 
   1  10   5      307.44      303.93     12.00 o 
   2  10   5       42.57       31.49      2.19 o 
   3  10   5      215.64      190.07      7.83 o 
   4  10   5        1.39        1.70      1.06 o 
   5  10   5       23.22       23.60      2.86 o 
   6  10   5        2.11        2.52      1.69 o 
  -8  11   5       49.29       55.08      4.85 o 
  -7  11   5        0.33        1.15      1.15 o 
  -6  11   5        8.47        7.62      1.43 o 
  -5  11   5       19.08       21.37      1.86 o 
  -4  11   5      159.46      160.16      4.02 o 
  -3  11   5       23.88       25.57      1.73 o 
  -2  11   5        2.41        4.27      1.02 o 
  -1  11   5      236.26      242.50      4.60 o 
   0  11   5       32.87       37.77      2.77 o 
   1  11   5       54.59       48.60      2.21 o 
   2  11   5       20.22       23.54      3.88 o 
   3  11   5       34.43       32.12      2.23 o 
   4  11   5        0.23        0.68      1.08 o 
   5  11   5       39.37       32.78      3.05 o 
   6  11   5        0.21        0.37      1.55 o 
  -7  12   5        6.34        6.49      1.52 o 
  -6  12   5        1.14        1.61      1.11 o 
  -5  12   5       15.83       20.17      1.88 o 
  -4  12   5       94.08       93.97      3.30 o 
  -3  12   5        9.67        7.91      1.91 o 
  -2  12   5       41.93       43.63      3.51 o 
  -1  12   5      308.25      323.81      5.54 o 
   0  12   5      426.48      447.55     10.40 o 
   1  12   5        0.59        0.04      0.82 o 
   2  12   5       19.83       16.94      1.79 o 
   3  12   5        3.51        3.33      1.26 o 
   4  12   5        0.07        0.39      1.16 o 
   5  12   5       18.54       16.09      2.47 o 
  -6  13   5        3.02        2.08      1.20 o 
  -5  13   5        0.02       -0.48      1.09 o 
  -4  13   5      117.28      126.26      4.92 o 
  -3  13   5       15.00       13.86      2.08 o 
  -2  13   5       27.94       30.78      2.65 o 
  -1  13   5      158.12      169.08      5.38 o 
   0  13   5      241.27      247.94      5.83 o 
   1  13   5        0.14        0.42      0.80 o 
   2  13   5        3.17        3.00      1.28 o 
   3  13   5       18.27       17.36      1.96 o 
   4  13   5       77.07       55.74      3.01 o 
   5  13   5       10.74       12.73      2.52 o 
  -6  14   5        2.00        1.37      1.21 o 
  -5  14   5        1.02       -0.30      1.16 o 
  -4  14   5       72.87       84.77      9.44 o 
  -3  14   5        0.40       -0.98      1.22 o 
  -2  14   5        2.88        2.48      1.44 o 
  -1  14   5      159.09      174.84      8.88 o 
   0  14   5       14.19       15.40      2.10 o 
   1  14   5        3.20        3.34      1.18 o 
   2  14   5        0.02       -0.98      0.98 o 
   3  14   5        7.68        4.43      1.51 o 
   4  14   5       56.16       52.28      3.11 o 
  -5  15   5        2.48        1.98      1.55 o 
  -4  15   5        8.50        8.17      2.07 o 
  -3  15   5        4.50        5.44      2.06 o 
  -2  15   5       21.72       25.99      2.78 o 
  -1  15   5       52.65       55.56      4.12 o 
   0  15   5        0.67        0.72      1.32 o 
   1  15   5        1.91        4.55      2.46 o 
   2  15   5        9.58        7.58      1.61 o 
   3  15   5        6.47        2.47      1.44 o 
  -3  16   5        8.92        9.36      2.14 o 
  -2  16   5        1.99        4.85      1.77 o 
  -1  16   5        1.55        3.56      1.69 o 
   0  16   5       11.08       14.33      2.27 o 
   1  16   5        0.85       -0.17      2.05 o 
 -10   0   6       15.85       20.14      3.39 o 
  -9   0   6        4.86        3.70      2.02 o 
  -8   0   6      164.23      135.26      4.66 o 
  -7   0   6       48.72       42.89      2.57 o 
  -6   0   6        0.74       -0.28      0.73 o 
  -5   0   6      531.23      554.23     11.32 o 
  -4   0   6      385.43      395.83      6.26 o 
  -3   0   6       24.94       27.81      1.35 o 
  -2   0   6       21.59       18.98      1.10 o 
  -1   0   6        7.12        9.97      2.37 o 
   0   0   6      604.14      633.86     15.56 o 
   1   0   6       65.99       58.55      1.61 o 
   2   0   6      347.34      347.20      5.35 o 
   3   0   6        5.23        6.34      1.08 o 
   4   0   6      195.42      189.40      4.75 o 
   5   0   6        3.23        0.95      1.07 o 
   6   0   6      115.42      132.70      4.69 o 
   7   0   6        0.02       -1.11      1.11 o 
   8   0   6        1.94        1.73      2.19 o 
 -10   1   6        8.78        8.21      1.46 o 
  -9   1   6        0.94       -0.11      0.84 o 
  -8   1   6       27.15       17.35      1.60 o 
  -7   1   6       37.41       33.32      1.93 o 
  -6   1   6       11.63        9.18      1.11 o 
  -5   1   6        4.64        4.73      1.26 o 
  -4   1   6        0.37        0.50      0.52 o 
  -3   1   6       10.59       17.83      1.00 o 
  -2   1   6       11.29        8.57      0.66 o 
  -1   1   6      147.24      152.11      1.61 o 
   0   1   6     1832.53     2023.89     24.72 o 
   1   1   6      164.08      163.35      2.16 o 
   2   1   6      125.94      127.30      1.92 o 
   3   1   6       24.22       24.46      1.29 o 
   4   1   6      232.24      240.83      3.78 o 
   5   1   6       13.15       11.91      1.18 o 
   6   1   6        4.17        4.54      1.04 o 
   7   1   6        1.27        0.67      1.10 o 
   8   1   6        5.00        5.32      1.52 o 
 -10   2   6        0.33        0.61      0.97 o 
  -9   2   6      145.87      130.03      3.93 o 
  -8   2   6       19.91       19.70      1.72 o 
  -7   2   6        0.41       -0.23      0.55 o 
  -6   2   6      222.45      211.04      5.18 o 
  -5   2   6        0.33       -0.38      0.58 o 
  -4   2   6      438.40      403.00      6.69 o 
  -3   2   6      675.03      708.98     15.14 o 
  -2   2   6     1855.22     1981.73     33.63 o 
  -1   2   6       10.14       13.97      0.76 o 
   0   2   6      192.90      186.28      2.28 o 
   1   2   6       33.39       43.78      1.01 o 
   2   2   6       42.37       35.79      1.58 o 
   3   2   6        1.02        0.66      0.62 o 
   4   2   6       16.53       17.62      1.41 o 
   5   2   6        4.69        6.76      1.15 o 
   6   2   6        0.03       -0.74      1.09 o 
   7   2   6        0.63       -0.32      1.52 o 
   8   2   6       11.05       13.31      1.92 o 
 -10   3   6        2.31        1.59      1.10 o 
  -9   3   6        0.06        0.11      0.92 o 
  -8   3   6        8.13        7.48      1.62 o 
  -7   3   6      100.17       99.70      3.91 o 
  -6   3   6      348.63      324.10     11.65 o 
  -5   3   6      745.50      737.15     27.94 o 
  -4   3   6       15.01       17.03      1.23 o 
  -3   3   6        8.09       13.49      1.07 o 
  -2   3   6       21.25       33.02      1.27 o 
  -1   3   6      541.12      607.46      9.46 o 
   0   3   6       23.43       22.99      0.80 o 
   1   3   6       50.46       52.43      1.07 o 
   2   3   6       33.56       27.79      1.24 o 
   3   3   6      224.83      229.17      3.99 o 
   4   3   6      133.38      132.37      3.28 o 
   5   3   6      244.91      251.31      6.22 o 
   6   3   6       19.91       17.32      2.19 o 
   7   3   6       31.06       36.10      3.02 o 
   8   3   6        4.34        4.85      1.97 o 
 -10   4   6       17.12       14.56      1.57 o 
  -9   4   6        0.13       -0.99      1.05 o 
  -8   4   6       28.40       27.19      2.44 o 
  -7   4   6      312.89      295.16     13.72 o 
  -6   4   6      384.21      386.61     20.26 o 
  -5   4   6       22.45       20.71      1.85 o 
  -4   4   6      917.92      938.12     28.10 o 
  -3   4   6      132.12      118.58      3.29 o 
  -2   4   6      228.29      233.70      6.90 o 
  -1   4   6      685.01      657.65     14.32 o 
   0   4   6      411.28      401.69      7.24 o 
   1   4   6       37.18       24.63      0.99 o 
   2   4   6        0.00       -0.37      0.43 o 
   3   4   6      141.02      142.62      3.93 o 
   4   4   6       96.41       92.22      3.73 o 
   5   4   6        5.46        7.01      1.57 o 
   6   4   6       22.55       21.82      2.40 o 
   7   4   6        4.57        4.74      1.81 o 
 -10   5   6        0.29        0.16      1.05 o 
  -9   5   6       12.35       11.00      1.96 o 
  -8   5   6       21.40       24.63      3.74 o 
  -7   5   6       30.94       40.39      4.28 o 
  -6   5   6      574.62      568.90     41.91 o 
  -5   5   6       48.76       43.77      2.47 o 
  -4   5   6       31.18       28.51      1.57 o 
  -3   5   6        0.33       -0.44      0.44 o 
  -2   5   6        1.18        2.93      0.70 o 
  -1   5   6      224.48      213.86      6.43 o 
   0   5   6       29.53       27.38      1.18 o 
   1   5   6        9.89        9.85      0.79 o 
   2   5   6      135.45      131.20      2.45 o 
   3   5   6      142.55      142.81      3.24 o 
   4   5   6        3.50        3.39      1.28 o 
   5   5   6        4.31        4.22      1.97 o 
   6   5   6        2.04        2.31      1.54 o 
   7   5   6        2.24        1.57      1.51 o 
  -9   6   6        2.71        2.24      1.24 o 
  -8   6   6        7.18        7.38      1.77 o 
  -7   6   6      191.51      172.69      5.32 o 
  -6   6   6      110.33      106.54      7.96 o 
  -5   6   6        4.87        6.11      1.26 o 
  -4   6   6       33.16       30.73      1.84 o 
  -3   6   6       43.84       45.04      1.92 o 
  -2   6   6       32.74       30.06      1.57 o 
  -1   6   6      422.19      429.72     10.69 o 
   0   6   6       71.80       70.69      2.76 o 
   1   6   6      247.50      264.61      7.87 o 
   2   6   6       51.46       52.25      2.10 o 
   3   6   6        9.83        9.93      1.18 o 
   4   6   6       11.46        9.46      1.70 o 
   5   6   6       48.43       47.21      3.11 o 
   6   6   6       11.87        9.95      2.01 o 
   7   6   6        0.23       -0.67      1.28 o 
  -9   7   6        5.10        2.34      1.30 o 
  -8   7   6       59.56       58.57      7.84 o 
  -7   7   6        0.55        0.47      1.23 o 
  -6   7   6      196.09      184.34     10.62 o 
  -5   7   6        1.08        0.66      0.71 o 
  -4   7   6       13.76       16.14      1.37 o 
  -3   7   6      199.12      201.91      3.91 o 
  -2   7   6      533.66      567.43      7.92 o 
  -1   7   6        4.62        4.00      0.88 o 
   0   7   6       16.39       15.13      1.48 o 
   1   7   6       32.43       36.14      1.51 o 
   2   7   6       31.42       33.46      3.31 o 
   3   7   6        7.66        5.44      1.11 o 
   4   7   6       15.00        8.83      1.71 o 
   5   7   6       10.87        7.13      1.75 o 
   6   7   6        1.56        2.94      1.56 o 
   7   7   6        3.10        5.36      1.88 o 
  -9   8   6       39.05       44.06      2.82 o 
  -8   8   6      135.17      136.18      4.27 o 
  -7   8   6       70.32       66.82      3.59 o 
  -6   8   6       83.18       85.61      4.40 o 
  -5   8   6        2.45        1.18      0.79 o 
  -4   8   6        0.08        0.80      0.78 o 
  -3   8   6       14.66       13.80      1.30 o 
  -2   8   6        5.05        5.03      0.93 o 
  -1   8   6        0.42        0.75      0.66 o 
   0   8   6       99.46       98.67      4.74 o 
   1   8   6      297.75      299.68      8.23 o 
   2   8   6       57.47       56.01      3.52 o 
   3   8   6      475.09      451.12     18.47 o 
   4   8   6       34.46       22.97      2.38 o 
   5   8   6       38.46       35.11      2.94 o 
   6   8   6       24.36       17.80      2.43 o 
  -8   9   6        2.16        4.18      1.41 o 
  -7   9   6      160.88      162.45      5.40 o 
  -6   9   6      100.52      103.26      7.19 o 
  -5   9   6        1.14       -0.13      0.91 o 
  -4   9   6        1.98        1.54      0.80 o 
  -3   9   6      136.68      135.85      4.28 o 
  -2   9   6        2.40        1.90      0.81 o 
  -1   9   6       42.66       42.84      2.05 o 
   0   9   6      352.72      344.10     10.93 o 
   1   9   6      913.12      916.58     31.43 o 
   2   9   6        1.08        0.21      1.01 o 
   3   9   6        2.54        3.99      1.21 o 
   4   9   6       83.53       72.35      4.66 o 
   5   9   6        6.29        5.78      1.79 o 
   6   9   6        0.11        1.32      2.43 o 
  -8  10   6       20.65       25.96      2.32 o 
  -7  10   6        3.60        2.60      1.25 o 
  -6  10   6       38.34       37.97      2.43 o 
  -5  10   6      196.84      205.28      8.29 o 
  -4  10   6        5.85        6.16      1.43 o 
  -3  10   6        0.11       -0.65      0.65 o 
  -2  10   6        0.01       -0.68      0.68 o 
  -1  10   6       48.16       50.31      2.28 o 
   0  10   6      330.45      329.92     12.89 o 
   1  10   6       25.39       22.50      1.51 o 
   2  10   6       92.69       87.82      3.57 o 
   3  10   6       60.67       50.49      2.57 o 
   4  10   6        0.01        0.70      1.33 o 
   5  10   6        8.94        6.79      1.90 o 
   6  10   6        4.32        5.62      2.04 o 
  -7  11   6        6.05        7.24      1.55 o 
  -6  11   6        8.92        8.15      1.49 o 
  -5  11   6        0.55       -0.83      0.86 o 
  -4  11   6       11.89       12.36      2.88 o 
  -3  11   6        8.40        7.56      1.51 o 
  -2  11   6        5.08        4.75      1.18 o 
  -1  11   6        7.44        6.16      1.25 o 
   0  11   6      260.79      271.15     10.51 o 
   1  11   6        1.37        1.37      1.13 o 
   2  11   6        0.42        0.04      1.02 o 
   3  11   6       98.64       78.96      4.95 o 
   4  11   6        8.20        8.93      2.03 o 
   5  11   6        8.93        3.17      1.77 o 
  -7  12   6        0.11       -0.44      1.11 o 
  -6  12   6        0.00        1.51      1.08 o 
  -5  12   6       62.61       70.11      3.11 o 
  -4  12   6      176.60      191.15      5.92 o 
  -3  12   6        1.14        0.92      1.11 o 
  -2  12   6      105.19       95.99      3.23 o 
  -1  12   6      240.45      237.97      4.94 o 
   0  12   6       14.30       18.56      2.19 o 
   1  12   6        7.19        8.75      1.50 o 
   2  12   6       48.39       49.02      2.81 o 
   3  12   6       57.83       60.18      2.98 o 
   4  12   6       88.79       75.76      6.76 o 
   5  12   6       10.16       15.34      2.59 o 
  -6  13   6       46.48       48.03      2.82 o 
  -5  13   6        0.30        0.29      1.28 o 
  -4  13   6        7.88        8.24      1.92 o 
  -3  13   6       52.60       54.92      5.15 o 
  -2  13   6       49.05       49.56      3.18 o 
  -1  13   6       17.38       24.63      2.49 o 
   0  13   6        6.44        6.67      1.35 o 
   1  13   6        0.96        0.81      1.11 o 
   2  13   6       44.74       42.23      2.66 o 
   3  13   6       45.03       41.27      3.83 o 
   4  13   6      171.86      165.83      9.65 o 
  -5  14   6       22.53       24.57      2.76 o 
  -4  14   6        4.72        6.65      1.86 o 
  -3  14   6       75.39       80.58      4.17 o 
  -2  14   6       15.82       14.98      2.19 o 
  -1  14   6       61.22       62.81      3.59 o 
   0  14   6        1.42        2.97      1.37 o 
   1  14   6        9.23       11.13      2.12 o 
   2  14   6        2.05        2.42      1.28 o 
   3  14   6       19.04       18.23      2.17 o 
  -4  15   6        0.14        0.13      1.35 o 
  -3  15   6        0.17       -0.02      1.38 o 
  -2  15   6        1.50        2.46      1.50 o 
  -1  15   6        6.13        7.26      1.94 o 
   0  15   6        3.21        4.36      1.60 o 
   1  15   6       11.14       12.18      3.44 o 
   2  15   6        2.11        2.34      1.36 o 
  -1  16   6       12.41       15.57      2.41 o 
 -10   1   7        1.90        0.63      1.25 o 
  -9   1   7        4.56        6.43      1.32 o 
  -8   1   7       12.14       11.33      1.46 o 
  -7   1   7      188.52      206.11      4.56 o 
  -6   1   7      142.82      148.66      3.71 o 
  -5   1   7     1091.05      984.40      9.31 o 
  -4   1   7        1.15        0.18      0.55 o 
  -3   1   7      896.97      833.00      9.49 o 
  -2   1   7       34.68       43.17      1.31 o 
  -1   1   7     1341.91     1453.45     11.01 o 
   0   1   7      400.85      425.39      4.70 o 
   1   1   7       21.73       24.58      0.87 o 
   2   1   7      104.54      109.04      2.38 o 
   3   1   7       25.38       24.41      1.37 o 
   4   1   7      113.08      116.04      2.82 o 
   5   1   7        8.34        8.82      1.15 o 
   6   1   7        2.36        2.27      1.01 o 
   7   1   7        6.32        6.77      1.52 o 
 -10   2   7        2.40        1.59      1.14 o 
  -9   2   7        3.35        3.51      1.12 o 
  -8   2   7       20.17       13.76      1.54 o 
  -7   2   7      126.44      113.59      3.46 o 
  -6   2   7      103.48       99.54      3.12 o 
  -5   2   7      114.64      100.96      2.60 o 
  -4   2   7       27.33       23.99      1.49 o 
  -3   2   7        3.82        4.89      0.63 o 
  -2   2   7      177.74      194.74      2.66 o 
  -1   2   7        0.01        1.46      1.08 o 
   0   2   7      368.17      370.56      3.65 o 
   1   2   7       72.63       68.27      1.42 o 
   2   2   7        9.59       10.89      0.95 o 
   3   2   7       37.00       44.09      1.89 o 
   4   2   7        0.04       -0.11      0.85 o 
   5   2   7       13.59       14.26      1.33 o 
   6   2   7        4.33        5.92      1.39 o 
   7   2   7        3.45        3.68      1.38 o 
 -10   3   7        2.86        1.17      1.06 o 
  -9   3   7        0.80        0.41      0.96 o 
  -8   3   7       24.62       20.00      1.82 o 
  -7   3   7      219.56      206.51      5.71 o 
  -6   3   7       55.20       58.59      3.06 o 
  -5   3   7       16.66       17.48      1.79 o 
  -4   3   7       61.31       68.72      2.35 o 
  -3   3   7        3.62        2.18      0.83 o 
  -2   3   7        0.16        0.59      0.48 o 
  -1   3   7        0.67        0.51      0.42 o 
   0   3   7      328.98      359.20      4.54 o 
   1   3   7       51.24       56.88      1.12 o 
   2   3   7       19.09       21.38      1.49 o 
   3   3   7       34.83       33.09      1.85 o 
   4   3   7       72.10       72.35      2.81 o 
   5   3   7       14.20       17.01      2.18 o 
   6   3   7        6.43        6.41      1.71 o 
   7   3   7       28.20       30.30      2.48 o 
 -10   4   7       18.08       18.02      1.98 o 
  -9   4   7       54.38       60.62      2.54 o 
  -8   4   7       17.42       15.24      2.13 o 
  -7   4   7      106.19      123.01      5.72 o 
  -6   4   7       27.51       21.26      2.75 o 
  -5   4   7      148.12      142.41      4.36 o 
  -4   4   7      213.20      224.22      5.85 o 
  -3   4   7       97.59      102.70      3.08 o 
  -2   4   7      158.29      174.83      3.41 o 
  -1   4   7        4.31        5.91      1.07 o 
   0   4   7       66.22       70.67      1.41 o 
   1   4   7      119.42      114.95      1.98 o 
   2   4   7       25.35       26.41      1.33 o 
   3   4   7        9.74       10.65      1.24 o 
   4   4   7       19.88       22.14      2.23 o 
   5   4   7      110.27      106.30      4.42 o 
   6   4   7       33.24       28.09      2.71 o 
   7   4   7       15.36       14.78      2.33 o 
  -9   5   7        5.47        2.23      1.40 o 
  -8   5   7      131.27      129.17      7.21 o 
  -7   5   7      505.11      471.08     17.81 o 
  -6   5   7      107.36      112.06      4.23 o 
  -5   5   7       53.56       57.00      2.36 o 
  -4   5   7        0.17        1.07      0.77 o 
  -3   5   7       37.52       37.85      1.84 o 
  -2   5   7      242.83      230.85      4.92 o 
  -1   5   7      148.21      133.25      3.59 o 
   0   5   7       49.31       43.90      1.37 o 
   1   5   7      289.01      285.32     10.13 o 
   2   5   7      226.25      225.29      4.52 o 
   3   5   7      118.85      112.53      4.52 o 
   4   5   7       80.93       75.78      3.96 o 
   5   5   7       13.80       14.22      2.08 o 
   6   5   7       34.54       33.02      2.93 o 
   7   5   7        0.22       -0.03      1.56 o 
  -9   6   7        0.44       -0.82      1.20 o 
  -8   6   7        7.22        4.12      1.56 o 
  -7   6   7       21.06       16.19      2.39 o 
  -6   6   7      106.32      103.26      4.11 o 
  -5   6   7      212.32      208.33      6.20 o 
  -4   6   7       88.94       85.75      4.32 o 
  -3   6   7       32.31       36.38      2.45 o 
  -2   6   7      126.95      147.82      4.80 o 
  -1   6   7        7.29        7.01      0.84 o 
   0   6   7      130.57      130.82      3.32 o 
   1   6   7       16.07       14.12      1.09 o 
   2   6   7      259.95      275.18     11.14 o 
   3   6   7        0.97        2.01      1.24 o 
   4   6   7       41.83       44.48      3.01 o 
   5   6   7       54.12       50.89      3.40 o 
   6   6   7      134.41      131.23      5.40 o 
  -9   7   7        5.48        5.82      2.93 o 
  -8   7   7        0.91        1.03      1.23 o 
  -7   7   7      154.48      156.69      5.33 o 
  -6   7   7        0.44        7.81      8.32 o 
  -5   7   7        0.10        0.81      0.80 o 
  -4   7   7       11.79       12.13      1.99 o 
  -3   7   7       13.27       15.97      1.41 o 
  -2   7   7        4.88       12.00      2.80 o 
  -1   7   7        2.14        2.48      0.70 o 
   0   7   7      224.99      204.07      7.74 o 
   1   7   7      378.20      385.72     19.96 o 
   2   7   7       47.69       45.06      2.30 o 
   3   7   7       50.87       52.37      3.22 o 
   4   7   7       10.74       10.67      1.90 o 
   5   7   7       37.29       38.42      3.14 o 
   6   7   7       28.28       24.70      2.80 o 
  -8   8   7       46.63       50.12      3.45 o 
  -7   8   7       46.13       48.01      3.20 o 
  -6   8   7       18.10       15.94      2.03 o 
  -5   8   7        6.73        5.89      1.18 o 
  -4   8   7       20.81       19.77      2.13 o 
  -3   8   7       24.18       22.93      1.64 o 
  -2   8   7       79.15       69.74      2.52 o 
  -1   8   7        2.21        2.88      0.81 o 
   0   8   7      310.26      293.09      9.06 o 
   1   8   7        6.27        7.45      1.37 o 
   2   8   7      138.28      122.09      5.91 o 
   3   8   7        0.71        1.23      1.29 o 
   4   8   7        1.55        4.31      2.40 o 
   5   8   7        0.34        1.71      1.49 o 
   6   8   7        1.31        3.26      1.64 o 
  -8   9   7        1.86        2.68      1.29 o 
  -7   9   7       34.58       34.69      5.44 o 
  -6   9   7       71.88       73.96      4.96 o 
  -5   9   7        0.24        0.16      0.81 o 
  -4   9   7        6.11        5.00      1.09 o 
  -3   9   7       11.11       11.42      1.35 o 
  -2   9   7        0.01       -0.64      0.64 o 
  -1   9   7      177.08      165.67      5.02 o 
   0   9   7      499.42      496.38     20.43 o 
   1   9   7      315.10      321.44     18.60 o 
   2   9   7        7.59        9.55      1.47 o 
   3   9   7        4.33        1.33      1.79 o 
   4   9   7        4.68        6.06      2.37 o 
   5   9   7        1.58        3.07      1.74 o 
  -8  10   7        3.61        2.26      1.34 o 
  -7  10   7        2.46        3.26      1.24 o 
  -6  10   7       15.26        9.19      1.84 o 
  -5  10   7       11.64       10.14      1.80 o 
  -4  10   7        0.72       -0.56      0.75 o 
  -3  10   7       34.57       31.76      2.27 o 
  -2  10   7      264.18      263.34      6.21 o 
  -1  10   7      667.77      677.08      9.19 o 
   0  10   7      111.55      107.51      3.23 o 
   1  10   7       86.78       76.09      4.29 o 
   2  10   7       35.58       32.58      2.26 o 
   3  10   7        9.18        7.38      1.46 o 
   4  10   7        6.24        4.50      1.87 o 
   5  10   7        7.13       11.67      2.34 o 
  -7  11   7        0.00        0.63      1.12 o 
  -6  11   7        4.04        4.73      1.31 o 
  -5  11   7      127.93      129.91     13.87 o 
  -4  11   7       16.36       18.76      2.16 o 
  -3  11   7        9.31       12.24      1.51 o 
  -2  11   7        9.39        9.11      1.38 o 
  -1  11   7        7.11        7.17      1.31 o 
   0  11   7      168.42      167.17      7.63 o 
   1  11   7        3.65        2.57      1.25 o 
   2  11   7       47.26       45.44      2.70 o 
   3  11   7        3.96        2.07      1.29 o 
   4  11   7        2.06        1.70      1.62 o 
  -6  12   7       25.36       27.06      2.64 o 
  -5  12   7        1.00        1.51      1.19 o 
  -4  12   7       34.08       35.62      2.87 o 
  -3  12   7        6.38        5.78      1.59 o 
  -2  12   7       25.59       28.27      2.07 o 
  -1  12   7       22.68       23.16      1.88 o 
   0  12   7      170.68      190.84      9.08 o 
   1  12   7       13.84       14.66      1.80 o 
   2  12   7       16.54       15.71      1.89 o 
   3  12   7        2.08        1.61      1.33 o 
   4  12   7       68.46       51.57      3.90 o 
  -6  13   7        3.04        2.80      1.28 o 
  -5  13   7        4.37        4.59      1.71 o 
  -4  13   7       23.77       28.11      2.80 o 
  -3  13   7        0.83       -0.14      1.18 o 
  -2  13   7       15.52       15.03      2.11 o 
  -1  13   7        6.83        6.65      1.40 o 
   0  13   7        8.27       10.81      2.04 o 
   1  13   7        8.50        8.26      1.64 o 
   2  13   7        0.54       -0.55      1.19 o 
   3  13   7        2.95        4.60      1.66 o 
  -5  14   7       16.35       17.55      2.54 o 
  -4  14   7       28.16       24.45      2.73 o 
  -3  14   7       14.54       15.55      2.37 o 
  -2  14   7        0.29       -0.63      1.15 o 
  -1  14   7        0.61        2.33      1.46 o 
   0  14   7        0.46       -0.02      1.51 o 
   1  14   7        0.38        0.23      1.47 o 
   2  14   7        0.23       -1.05      1.28 o 
  -3  15   7       50.04       56.50      7.50 o 
  -2  15   7        1.74        0.03      1.32 o 
  -1  15   7        2.78        3.64      1.59 o 
   0  15   7        0.16       -0.38      2.17 o 
 -10   0   8        0.43       -0.92      1.68 o 
  -9   0   8        2.71        2.14      2.00 o 
  -8   0   8        0.21        1.30      1.87 o 
  -7   0   8      113.62       99.34      4.09 o 
  -6   0   8     1012.43     1018.82     12.61 o 
  -5   0   8     1332.59     1294.11     13.77 o 
  -4   0   8     1325.41     1330.72     18.80 o 
  -3   0   8        0.19       -0.50      0.69 o 
  -2   0   8      213.87      218.72      6.51 o 
  -1   0   8       10.40       10.67      1.29 o 
   0   0   8      367.91      383.87      5.21 o 
   1   0   8      283.26      291.00      5.44 o 
   2   0   8        1.21        2.00      0.99 o 
   3   0   8       28.29       38.11      2.53 o 
   4   0   8       89.44       89.71      3.84 o 
   5   0   8      109.42      116.10      4.53 o 
   6   0   8        7.35        6.78      1.87 o 
 -10   1   8        3.06        2.44      1.51 o 
  -9   1   8       24.28       16.16      1.81 o 
  -8   1   8      157.25      146.52      4.22 o 
  -7   1   8       11.23       14.60      1.57 o 
  -6   1   8      180.43      177.96      4.31 o 
  -5   1   8       95.56       86.34      3.02 o 
  -4   1   8       46.15       44.54      2.25 o 
  -3   1   8       21.26       21.55      1.12 o 
  -2   1   8       63.15       59.13      1.41 o 
  -1   1   8      229.80      227.67      3.21 o 
   0   1   8       41.00       40.55      1.16 o 
   1   1   8      108.15      112.49      2.79 o 
   2   1   8        0.12        0.67      0.62 o 
   3   1   8        2.51        2.78      0.84 o 
   4   1   8       35.44       38.66      1.94 o 
   5   1   8       74.15       81.65      2.76 o 
   6   1   8        0.29       -0.17      1.10 o 
  -9   2   8        0.42        0.68      0.97 o 
  -8   2   8        8.37        9.60      1.50 o 
  -7   2   8       12.47       12.16      1.57 o 
  -6   2   8      779.53      790.45     13.50 o 
  -5   2   8      430.72      415.36      6.23 o 
  -4   2   8      585.62      556.01      5.94 o 
  -3   2   8       84.15       79.71      1.94 o 
  -2   2   8      212.01      209.94      3.74 o 
  -1   2   8       16.46       22.06      0.95 o 
   0   2   8      175.48      197.02      2.87 o 
   1   2   8        0.71        0.61      0.47 o 
   2   2   8       15.08       13.70      1.10 o 
   3   2   8       80.41       88.15      2.83 o 
   4   2   8       82.07       88.79      2.70 o 
   5   2   8       22.53       25.02      2.06 o 
   6   2   8        0.10        0.52      1.18 o 
  -9   3   8        2.60        2.12      1.04 o 
  -8   3   8        0.45        0.77      1.01 o 
  -7   3   8       15.67       13.51      1.54 o 
  -6   3   8        0.00        0.12      0.85 o 
  -5   3   8      219.96      214.33      8.88 o 
  -4   3   8        1.27        0.90      0.85 o 
  -3   3   8       62.93       61.11      2.29 o 
  -2   3   8        1.46        1.24      0.44 o 
  -1   3   8      118.51      140.24      2.73 o 
   0   3   8      128.85      131.19      2.00 o 
   1   3   8        5.45        7.91      0.76 o 
   2   3   8       19.94       19.78      1.29 o 
   3   3   8       10.53        8.58      1.10 o 
   4   3   8       14.44       13.51      1.61 o 
   5   3   8       26.51       23.81      2.07 o 
   6   3   8        5.17        6.66      1.56 o 
  -9   4   8        7.73        7.73      1.47 o 
  -8   4   8        0.24       -0.28      0.74 o 
  -7   4   8       35.41       31.49      2.60 o 
  -6   4   8      564.32      583.05     10.92 o 
  -5   4   8      172.50      173.81      4.10 o 
  -4   4   8       42.67       44.12      2.14 o 
  -3   4   8       71.27       70.38      3.38 o 
  -2   4   8        0.34        0.56      0.53 o 
  -1   4   8       33.39       42.50      1.42 o 
   0   4   8      214.59      220.94      3.02 o 
   1   4   8      674.82      690.17     16.57 o 
   2   4   8       49.06       53.12      1.93 o 
   3   4   8      284.51      273.80      6.47 o 
   4   4   8       15.72       18.46      2.34 o 
   5   4   8       10.86       13.23      2.96 o 
   6   4   8       13.58       15.58      1.94 o 
  -9   5   8        0.18       -0.44      1.33 o 
  -8   5   8        6.33        5.31      1.58 o 
  -7   5   8      122.42      126.10      6.35 o 
  -6   5   8      183.63      170.29     12.64 o 
  -5   5   8       73.56       69.22      2.71 o 
  -4   5   8        7.70        8.35      1.19 o 
  -3   5   8       19.50       19.22      1.96 o 
  -2   5   8       19.68       18.47      1.41 o 
  -1   5   8        3.61        4.01      0.66 o 
   0   5   8        0.54        0.39      0.52 o 
   1   5   8      122.86      124.25      2.97 o 
   2   5   8      144.87      142.95      4.67 o 
   3   5   8        8.38        7.20      1.64 o 
   4   5   8       91.17       97.03     10.40 o 
   5   5   8       21.23       20.15      5.38 o 
   6   5   8       15.92       15.08      2.42 o 
  -9   6   8        2.62        6.20      2.48 o 
  -8   6   8        2.65        5.28      1.64 o 
  -7   6   8        0.01        0.68      1.21 o 
  -6   6   8        8.67       11.41      2.13 o 
  -5   6   8       56.93       57.26      2.52 o 
  -4   6   8        5.07        5.66      1.09 o 
  -3   6   8       34.53       34.81      1.89 o 
  -2   6   8       42.58       41.82      2.02 o 
  -1   6   8       40.59       46.13      1.78 o 
   0   6   8      283.37      272.29      9.01 o 
   1   6   8      863.31      897.97     31.76 o 
   2   6   8      900.84      848.22     21.26 o 
   3   6   8       39.00       34.49      2.75 o 
   4   6   8        0.42       -1.14      1.18 o 
   5   6   8        5.35        4.55      1.78 o 
   6   6   8        9.21       12.67      2.35 o 
  -8   7   8        5.04        6.76      1.79 o 
  -7   7   8        3.83        5.61      2.30 o 
  -6   7   8       46.77       39.30      3.89 o 
  -5   7   8        3.47        2.69      0.93 o 
  -4   7   8        1.25        0.79      0.83 o 
  -3   7   8      105.27       95.58      3.11 o 
  -2   7   8       75.21       71.34      2.59 o 
  -1   7   8      254.36      223.02      6.75 o 
   0   7   8      156.39      138.03     10.89 o 
   1   7   8      337.98      319.30     18.80 o 
   2   7   8       58.54       47.37      5.33 o 
   3   7   8        0.41       -1.08      1.08 o 
   4   7   8        0.91        0.81      1.32 o 
   5   7   8        0.34       -0.14      1.35 o 
  -8   8   8        0.03       -1.12      1.12 o 
  -7   8   8        1.35       -0.15      1.19 o 
  -6   8   8       49.30       47.68      3.18 o 
  -5   8   8        4.86        4.03      1.07 o 
  -4   8   8        7.16        5.76      1.15 o 
  -3   8   8        6.05        2.09      0.92 o 
  -2   8   8        0.50        0.12      0.82 o 
  -1   8   8       22.16       16.08      1.31 o 
   0   8   8        2.14        0.86      1.07 o 
   1   8   8      425.25      433.39     24.82 o 
   2   8   8       52.95       50.41      4.08 o 
   3   8   8       16.74       17.14      2.30 o 
   4   8   8        0.36        0.75      1.52 o 
   5   8   8        0.00       -0.08      1.44 o 
  -8   9   8        0.21       -1.21      1.33 o 
  -7   9   8       86.88       82.68      7.43 o 
  -6   9   8       56.27       52.75      3.34 o 
  -5   9   8       20.33       16.93      1.70 o 
  -4   9   8       13.46       14.37      1.55 o 
  -3   9   8        5.96        8.52      1.34 o 
  -2   9   8        0.57        0.02      0.87 o 
  -1   9   8       85.53       83.06      3.43 o 
   0   9   8        1.59        0.67      1.09 o 
   1   9   8       96.29       86.53      3.25 o 
   2   9   8        0.74       -0.48      1.01 o 
   3   9   8       47.95       47.68      3.43 o 
   4   9   8        1.31        0.57      1.52 o 
   5   9   8        0.01       -1.41      1.41 o 
  -7  10   8        0.57        0.96      1.32 o 
  -6  10   8      105.87      109.17      7.66 o 
  -5  10   8      115.54      111.95      4.78 o 
  -4  10   8        0.11       -0.15      0.91 o 
  -3  10   8       59.18       55.15      2.59 o 
  -2  10   8        7.29        4.73      1.23 o 
  -1  10   8        0.34       -0.59      0.87 o 
   0  10   8       20.25       18.12      1.81 o 
   1  10   8        0.52        0.65      1.08 o 
   2  10   8       24.74       25.05      2.11 o 
   3  10   8       21.70       17.08      2.44 o 
   4  10   8        3.22        5.09      1.95 o 
  -7  11   8        0.92        0.70      1.76 o 
  -6  11   8        0.95        0.12      1.21 o 
  -5  11   8        5.77        6.49      1.73 o 
  -4  11   8        6.13        6.10      1.37 o 
  -3  11   8        9.19       10.66      1.53 o 
  -2  11   8        1.04        0.05      0.94 o 
  -1  11   8        0.52        0.40      0.90 o 
   0  11   8        9.93       11.98      1.75 o 
   1  11   8       10.63        9.52      1.59 o 
   2  11   8        1.94        1.38      1.24 o 
   3  11   8       26.64       20.71      2.76 o 
   4  11   8        5.93        6.00      2.18 o 
  -6  12   8       54.75       59.68      3.12 o 
  -5  12   8        0.82        0.43      1.31 o 
  -4  12   8       25.64       24.60      3.93 o 
  -3  12   8        4.07        2.74      1.12 o 
  -2  12   8       33.37       39.42      2.52 o 
  -1  12   8        1.24        1.74      1.08 o 
   0  12   8        1.49        1.42      1.62 o 
   1  12   8        1.64       -0.07      1.18 o 
   2  12   8        5.10        6.30      1.63 o 
   3  12   8        1.48        2.25      1.88 o 
  -5  13   8       54.93       57.05      4.72 o 
  -4  13   8       26.66       27.24      2.85 o 
  -3  13   8        3.03        4.37      1.59 o 
  -2  13   8       17.82       20.29      2.42 o 
  -1  13   8        8.70        9.77      1.91 o 
   0  13   8        1.81        2.20      1.70 o 
   1  13   8        0.02       -1.08      1.08 o 
   2  13   8        1.19        0.56      1.35 o 
  -3  14   8        0.69        1.68      1.44 o 
  -2  14   8        0.62        0.43      1.29 o 
  -1  14   8        4.49        7.36      3.00 o 
   0  14   8       41.70       49.86      4.62 o 
  -9   1   9        0.00        0.69      1.23 o 
  -8   1   9        5.12        7.95      1.46 o 
  -7   1   9        5.18        5.17      1.21 o 
  -6   1   9      176.75      177.91      4.42 o 
  -5   1   9      986.82     1005.86     21.16 o 
  -4   1   9       33.39       37.80      1.90 o 
  -3   1   9       26.60       25.19      1.36 o 
  -2   1   9       25.16       27.05      1.43 o 
  -1   1   9        3.20        4.38      0.76 o 
   0   1   9      165.50      178.90      2.74 o 
   1   1   9       18.26       22.61      1.37 o 
   2   1   9       68.00       75.73      2.93 o 
   3   1   9        4.42        4.85      1.05 o 
   4   1   9       26.80       26.33      1.76 o 
   5   1   9       11.94       14.05      1.53 o 
   6   1   9        3.52        3.55      1.48 o 
  -9   2   9       12.18       13.96      1.78 o 
  -8   2   9       15.19       14.78      1.75 o 
  -7   2   9       35.96       31.35      2.10 o 
  -6   2   9      102.40       89.64      3.23 o 
  -5   2   9      351.54      362.60      6.08 o 
  -4   2   9      283.01      264.53      4.31 o 
  -3   2   9        3.55        3.99      0.78 o 
  -2   2   9       23.15       24.49      1.23 o 
  -1   2   9      162.97      150.16      2.96 o 
   0   2   9        0.72        0.13      0.59 o 
   1   2   9       11.60        9.88      1.24 o 
   2   2   9      180.97      184.21      4.06 o 
   3   2   9      380.40      405.32      6.63 o 
   4   2   9        4.04        4.54      1.12 o 
   5   2   9        2.77        2.60      1.37 o 
   6   2   9       24.08       26.63      2.37 o 
  -9   3   9        9.48        8.20      1.60 o 
  -8   3   9       11.37        9.63      1.52 o 
  -7   3   9       12.54        9.36      1.46 o 
  -6   3   9        7.52        8.81      1.39 o 
  -5   3   9       27.31       27.77      1.94 o 
  -4   3   9     1194.30     1239.62     15.07 o 
  -3   3   9      279.63      262.06      4.29 o 
  -2   3   9       28.55       29.03      1.26 o 
  -1   3   9      108.61       96.12      1.89 o 
   0   3   9        0.16       -0.25      0.60 o 
   1   3   9       27.92       26.79      1.83 o 
   2   3   9      479.20      495.35     10.75 o 
   3   3   9      248.27      257.80      4.39 o 
   4   3   9       11.13       11.53      1.62 o 
   5   3   9       42.38       44.79      2.77 o 
   6   3   9       10.67        9.81      1.77 o 
  -9   4   9        4.43        3.24      1.25 o 
  -8   4   9        0.28        0.57      0.95 o 
  -7   4   9       90.10       91.95      3.33 o 
  -6   4   9        3.20        1.65      1.15 o 
  -5   4   9       37.91       37.39      2.67 o 
  -4   4   9      113.18      121.96      3.52 o 
  -3   4   9       97.92       94.91      3.00 o 
  -2   4   9       39.52       33.26      1.63 o 
  -1   4   9        0.22        0.83      0.50 o 
   0   4   9      188.33      173.91      4.15 o 
   1   4   9       33.49       32.21      2.00 o 
   2   4   9      357.12      356.35      5.80 o 
   3   4   9        4.04        3.06      1.18 o 
   4   4   9       26.98       28.10      2.18 o 
   5   4   9        5.07        4.14      1.45 o 
  -9   5   9       11.03       13.69      1.87 o 
  -8   5   9        3.48        3.11      1.58 o 
  -7   5   9        0.04        0.81      1.12 o 
  -6   5   9       75.37       78.34      3.97 o 
  -5   5   9       64.50       65.23      2.93 o 
  -4   5   9       75.11       70.64      2.81 o 
  -3   5   9       22.71       22.79      1.69 o 
  -2   5   9       44.48       52.48      2.28 o 
  -1   5   9       30.87       26.07      1.30 o 
   0   5   9       61.50       63.82      3.02 o 
   1   5   9       28.62       27.46      1.99 o 
   2   5   9       86.06       82.57      3.93 o 
   3   5   9       30.79       27.98      2.68 o 
   4   5   9       13.12       16.59      1.93 o 
   5   5   9        1.37        0.31      1.19 o 
  -8   6   9        1.32       -1.12      1.12 o 
  -7   6   9       11.51        7.45      1.75 o 
  -6   6   9       12.24        9.35      1.76 o 
  -5   6   9        0.00       -0.04      0.86 o 
  -4   6   9       35.90       29.29      1.97 o 
  -3   6   9        9.57        9.29      1.30 o 
  -2   6   9       22.32       19.78      1.61 o 
  -1   6   9       11.72       12.20      1.15 o 
   0   6   9      166.18      166.68      7.99 o 
   1   6   9      106.03      104.90      6.24 o 
   2   6   9       11.64       13.12      2.05 o 
   3   6   9        1.33        1.33      1.42 o 
   4   6   9        4.75        4.59      1.78 o 
   5   6   9        0.03        1.23      1.66 o 
  -8   7   9       14.73       15.69      2.39 o 
  -7   7   9       13.73       10.43      3.14 o 
  -6   7   9       15.23       14.23      2.12 o 
  -5   7   9      162.50      158.07      4.40 o 
  -4   7   9       17.55       11.94      1.46 o 
  -3   7   9        0.66        1.44      0.93 o 
  -2   7   9      319.02      308.34      9.11 o 
  -1   7   9       19.32       16.97      1.35 o 
   0   7   9       90.80       84.55      3.77 o 
   1   7   9        0.97       -0.48      0.97 o 
   2   7   9       20.91       18.94      2.36 o 
   3   7   9        0.02       -1.26      1.26 o 
   4   7   9       22.00       20.11      2.57 o 
   5   7   9        0.77        0.21      1.67 o 
  -8   8   9        3.83        4.69      1.84 o 
  -7   8   9        2.83        0.68      1.27 o 
  -6   8   9        6.59        3.26      1.42 o 
  -5   8   9       28.56       22.42      2.55 o 
  -4   8   9       73.02       62.30      2.75 o 
  -3   8   9       94.04       90.33      4.28 o 
  -2   8   9        0.17        0.28      0.94 o 
  -1   8   9        0.47        1.38      0.80 o 
   0   8   9        0.07       -0.73      0.96 o 
   1   8   9      100.87       99.93      7.61 o 
   2   8   9        7.15        4.19      1.61 o 
   3   8   9       19.36       19.24      2.50 o 
   4   8   9        0.07       -0.49      1.44 o 
  -7   9   9        6.22        5.63      1.75 o 
  -6   9   9        0.00       -0.03      1.15 o 
  -5   9   9        0.87        0.72      1.00 o 
  -4   9   9       42.45       40.95      2.96 o 
  -3   9   9       10.47        8.11      1.41 o 
  -2   9   9        3.72        2.47      1.01 o 
  -1   9   9       22.06       24.22      2.48 o 
   0   9   9        3.34        3.24      1.24 o 
   1   9   9        0.40        2.06      1.17 o 
   2   9   9       48.45       44.91      3.38 o 
   3   9   9       28.82       27.49      2.92 o 
   4   9   9       11.60       11.50      2.39 o 
  -7  10   9        1.20       -1.05      1.05 o 
  -6  10   9        0.17        1.55      1.33 o 
  -5  10   9        0.19        0.96      1.06 o 
  -4  10   9       70.28       74.12      3.14 o 
  -3  10   9        0.16        0.44      0.94 o 
  -2  10   9        0.98        0.13      0.97 o 
  -1  10   9        3.13        4.43      1.63 o 
   0  10   9       13.07       12.68      1.75 o 
   1  10   9        8.59        8.61      1.58 o 
   2  10   9        0.66        0.75      1.58 o 
   3  10   9        3.53        0.83      1.63 o 
  -6  11   9        0.19        0.20      1.24 o 
  -5  11   9        0.89        2.17      1.35 o 
  -4  11   9       57.90       56.32      2.88 o 
  -3  11   9        6.81        6.14      1.38 o 
  -2  11   9        0.50        1.27      1.09 o 
  -1  11   9       11.91       10.64      2.00 o 
   0  11   9        7.79        6.49      1.52 o 
   1  11   9        1.66        0.90      1.27 o 
   2  11   9       10.05       11.90      2.41 o 
  -5  12   9       51.89       49.78      4.15 o 
  -4  12   9        9.26        9.30      2.09 o 
  -3  12   9        0.59        0.41      1.05 o 
  -2  12   9        6.78        8.43      1.52 o 
  -1  12   9        1.23       -0.08      1.42 o 
   0  12   9        8.78        9.05      2.14 o 
   1  12   9        8.95        7.64      1.72 o 
   2  12   9       10.65       13.00      2.47 o 
  -4  13   9        2.07        0.77      1.45 o 
  -3  13   9        0.46        1.36      1.34 o 
  -2  13   9        9.32       11.30      1.72 o 
  -1  13   9        9.67       13.04      2.31 o 
   0  13   9       12.28       11.78      2.39 o 
  -9   0  10       53.92       76.07      6.09 o 
  -8   0  10       16.60       15.22      3.14 o 
  -7   0  10       36.58       31.37      3.85 o 
  -6   0  10        2.95        4.40      2.17 o 
  -5   0  10       12.94       10.64      2.66 o 
  -4   0  10      230.33      217.69      9.79 o 
  -3   0  10      616.67      642.33     27.71 o 
  -2   0  10       24.16       28.17      2.27 o 
  -1   0  10        9.83       11.08      1.52 o 
   0   0  10        5.03        5.17      2.09 o 
   1   0  10        0.92        1.01      1.76 o 
   2   0  10        7.60        7.99      1.73 o 
   3   0  10      309.78      317.86     12.32 o 
   4   0  10       54.11       60.38      3.75 o 
   5   0  10       19.79       19.97      2.61 o 
  -9   1  10        5.46        5.39      1.84 o 
  -8   1  10       12.54       15.74      2.68 o 
  -7   1  10        8.58        5.61      1.66 o 
  -6   1  10       65.33       68.01      2.98 o 
  -5   1  10        0.05       -1.13      1.13 o 
  -4   1  10      433.55      445.64      5.84 o 
  -3   1  10      194.90      209.00      3.87 o 
  -2   1  10       19.07       17.76      1.32 o 
  -1   1  10       10.42       11.91      1.10 o 
   0   1  10        5.57        5.94      2.25 o 
   1   1  10        2.06        2.10      0.99 o 
   2   1  10       23.50       25.86      2.01 o 
   3   1  10        0.17        0.27      1.03 o 
   4   1  10      239.53      260.63      7.37 o 
   5   1  10       52.11       54.45      3.97 o 
  -9   2  10       20.40       23.21      2.30 o 
  -8   2  10        0.31        1.74      1.11 o 
  -7   2  10       37.48       41.24      2.49 o 
  -6   2  10        0.15        0.13      0.99 o 
  -5   2  10      838.08      846.32     10.33 o 
  -4   2  10       90.08       90.22      2.74 o 
  -3   2  10       10.75       11.34      1.10 o 
  -2   2  10        3.39        3.12      0.84 o 
  -1   2  10       10.89        9.21      1.04 o 
   0   2  10       76.47       73.63      2.77 o 
   1   2  10      147.13      155.03      3.91 o 
   2   2  10      126.86      132.42      4.02 o 
   3   2  10        7.44        8.82      1.32 o 
   4   2  10       10.84       10.86      1.70 o 
   5   2  10        8.29       10.95      1.83 o 
  -8   3  10        6.68        8.64      1.56 o 
  -7   3  10        1.02        1.29      1.02 o 
  -6   3  10       42.84       41.09      2.47 o 
  -5   3  10       85.42       94.04      2.92 o 
  -4   3  10        5.71        6.86      1.16 o 
  -3   3  10      114.89      103.50      2.53 o 
  -2   3  10        8.58        9.74      0.96 o 
  -1   3  10      109.28      107.80      2.81 o 
   0   3  10       30.97       32.18      2.05 o 
   1   3  10      225.95      215.73      4.64 o 
   2   3  10       56.78       63.11      2.88 o 
   3   3  10      164.15      166.88      5.62 o 
   4   3  10        3.70        2.27      1.24 o 
   5   3  10        0.92        0.37      1.28 o 
  -8   4  10       32.76       33.69      2.51 o 
  -7   4  10       12.51        9.06      1.52 o 
  -6   4  10       68.74       65.93      2.96 o 
  -5   4  10        7.04        6.39      1.17 o 
  -4   4  10      130.88      127.26      3.24 o 
  -3   4  10       70.10       68.78      2.38 o 
  -2   4  10       18.42       14.20      1.11 o 
  -1   4  10       25.68       24.24      1.51 o 
   0   4  10       54.75       49.30      2.03 o 
   1   4  10      253.84      253.55     13.69 o 
   2   4  10       50.66       49.54      3.21 o 
   3   4  10        1.02       -0.51      1.29 o 
   4   4  10        4.08        4.28      1.72 o 
  -8   5  10       10.42        9.14      1.66 o 
  -7   5  10        0.51        0.75      0.87 o 
  -6   5  10        2.71        4.02      1.51 o 
  -5   5  10       13.65       11.13      1.53 o 
  -4   5  10       89.48      105.31      3.46 o 
  -3   5  10       28.55       40.15      2.24 o 
  -2   5  10      136.07      119.37      2.71 o 
  -1   5  10       36.56       43.05      2.05 o 
   0   5  10       70.54       69.17      2.50 o 
   1   5  10        5.47        5.18      1.69 o 
   2   5  10      166.07      160.25      5.48 o 
   3   5  10       43.18       42.53      3.20 o 
   4   5  10       20.75       23.62      2.76 o 
  -8   6  10        6.96        5.96      1.85 o 
  -7   6  10       30.83       27.56      2.76 o 
  -6   6  10       26.50       19.38      2.33 o 
  -5   6  10       11.74       12.90      1.61 o 
  -4   6  10       37.96       33.74      2.24 o 
  -3   6  10      493.35      516.94      7.38 o 
  -2   6  10       33.75       29.98      2.02 o 
  -1   6  10       31.05       35.90      1.91 o 
   0   6  10       19.42       19.08      1.78 o 
   1   6  10        3.32        2.46      1.57 o 
   2   6  10       85.31       77.36      4.97 o 
   3   6  10       25.23       22.67      4.10 o 
   4   6  10        7.59        4.81      1.96 o 
  -7   7  10        0.16        0.75      1.15 o 
  -6   7  10       14.63       17.95      2.36 o 
  -5   7  10        0.48        1.26      0.98 o 
  -4   7  10       96.55       94.71      3.42 o 
  -3   7  10        0.67        2.44      1.07 o 
  -2   7  10       87.49       82.97      3.11 o 
  -1   7  10        3.43        4.77      1.28 o 
   0   7  10       19.81       15.63      1.73 o 
   1   7  10       38.07       34.75      3.05 o 
   2   7  10       18.75       13.93      2.23 o 
   3   7  10        3.18        3.26      1.66 o 
   4   7  10        0.28       -1.06      1.55 o 
  -7   8  10        2.56        1.57      1.41 o 
  -6   8  10       22.78       27.11      2.26 o 
  -5   8  10        9.65        5.74      1.40 o 
  -4   8  10       17.06       13.26      1.69 o 
  -3   8  10      105.10      108.94      3.61 o 
  -2   8  10        9.78        8.34      1.40 o 
  -1   8  10       17.21       19.39      1.88 o 
   0   8  10        6.21        3.98      1.36 o 
   1   8  10       25.73       19.40      2.47 o 
   2   8  10        4.48        4.52      1.95 o 
   3   8  10        0.51        0.50      2.39 o 
  -6   9  10        0.05        0.05      1.10 o 
  -5   9  10       15.66       13.41      1.77 o 
  -4   9  10        0.36       -0.30      0.98 o 
  -3   9  10        2.03        2.25      1.19 o 
  -2   9  10       10.04        7.29      1.39 o 
  -1   9  10       26.64       28.96      2.80 o 
   0   9  10        4.47        5.50      1.42 o 
   1   9  10        0.03       -1.30      1.36 o 
   2   9  10        2.69        1.67      1.80 o 
   3   9  10        3.10        4.25      1.97 o 
  -6  10  10        3.05        0.91      1.60 o 
  -5  10  10       34.11       30.95      2.38 o 
  -4  10  10        6.04        6.16      1.41 o 
  -3  10  10        1.24        0.62      0.98 o 
  -2  10  10        1.69       -0.35      2.38 o 
  -1  10  10      119.34      123.34      4.98 o 
   0  10  10        5.13        4.72      1.53 o 
   1  10  10        0.80        0.56      1.58 o 
   2  10  10        1.55        0.69      1.69 o 
  -5  11  10        8.42        9.35      2.15 o 
  -4  11  10        7.69        9.27      1.65 o 
  -3  11  10       17.42       16.47      1.88 o 
  -2  11  10        3.80        0.39      1.54 o 
  -1  11  10        1.09        0.40      1.54 o 
   0  11  10        0.10        0.11      1.18 o 
   1  11  10        5.42        3.76      1.92 o 
  -3  12  10        1.95        3.45      1.38 o 
  -2  12  10        1.50        3.39      1.83 o 
  -1  12  10        2.57        1.73      1.79 o 
  -8   1  11        2.72        1.69      1.45 o 
  -7   1  11       51.17       52.32      3.51 o 
  -6   1  11        2.33        3.79      1.52 o 
  -5   1  11        6.51        6.50      1.67 o 
  -4   1  11       19.39       21.07      1.65 o 
  -3   1  11       22.33       26.72      1.73 o 
  -2   1  11        4.29        3.95      0.97 o 
  -1   1  11        7.13        7.79      1.65 o 
   0   1  11        5.33        8.60      1.74 o 
   1   1  11       89.37       87.47      4.16 o 
   2   1  11      258.37      265.11      6.93 o 
   3   1  11      413.04      446.91     13.31 o 
   4   1  11       46.55       48.62      3.49 o 
  -8   2  11        8.74       11.31      1.78 o 
  -7   2  11       10.49       12.95      1.81 o 
  -6   2  11        8.81        7.76      1.45 o 
  -5   2  11        9.13        9.16      1.30 o 
  -4   2  11       97.27       94.45      3.40 o 
  -3   2  11      270.02      283.00      5.42 o 
  -2   2  11       88.87       84.94      2.63 o 
  -1   2  11       19.61       16.88      2.16 o 
   0   2  11        0.42        0.10      1.78 o 
   1   2  11       14.66       17.93      2.29 o 
   2   2  11        9.92       11.25      1.72 o 
   3   2  11       14.71       14.11      1.90 o 
   4   2  11       36.20       31.90      3.19 o 
  -8   3  11        1.74        4.56      1.44 o 
  -7   3  11        3.13        4.17      1.35 o 
  -6   3  11       24.52       26.99      2.22 o 
  -5   3  11       33.60       38.02      2.10 o 
  -4   3  11       93.91       92.22      2.91 o 
  -3   3  11       34.16       30.42      1.65 o 
  -2   3  11       78.44       79.53      2.61 o 
  -1   3  11       12.09       11.13      1.46 o 
   0   3  11        6.76        7.10      1.72 o 
   1   3  11        9.62        9.41      1.54 o 
   2   3  11        0.00       -1.09      1.09 o 
   3   3  11       11.75       12.04      2.28 o 
   4   3  11       13.72       15.11      2.51 o 
  -8   4  11       41.11       56.65      3.18 o 
  -7   4  11        9.23        8.95      1.62 o 
  -6   4  11       27.37       27.68      2.18 o 
  -5   4  11        9.33       10.46      1.36 o 
  -4   4  11        7.62        9.25      1.34 o 
  -3   4  11       23.07       28.85      1.81 o 
  -2   4  11       90.28      111.57      2.66 o 
  -1   4  11       36.82       35.96      2.22 o 
   0   4  11        2.04        0.98      1.29 o 
   1   4  11        0.57       -1.02      1.02 o 
   2   4  11        2.29        2.96      2.34 o 
   3   4  11        2.88        1.45      1.65 o 
  -7   5  11       17.27       18.24      2.07 o 
  -6   5  11        8.57        7.34      1.51 o 
  -5   5  11       60.84       58.95      2.56 o 
  -4   5  11      520.53      517.89      7.49 o 
  -3   5  11      219.52      210.09      4.19 o 
  -2   5  11        0.19        0.04      0.94 o 
  -1   5  11        2.19        2.03      1.08 o 
   0   5  11       21.45       25.33      2.05 o 
   1   5  11        1.82        0.86      1.55 o 
   2   5  11        0.32       -0.49      1.45 o 
   3   5  11        0.00       -0.63      1.62 o 
  -7   6  11        1.77        2.09      1.13 o 
  -6   6  11       27.03       32.73      2.97 o 
  -5   6  11        4.05        4.22      1.35 o 
  -4   6  11       25.58       27.29      2.15 o 
  -3   6  11       26.59       32.47      2.32 o 
  -2   6  11       18.30       18.84      2.40 o 
  -1   6  11        6.03        4.34      1.08 o 
   0   6  11       72.52       65.35      4.53 o 
   1   6  11        0.10        0.38      1.73 o 
   2   6  11        2.31        1.02      1.55 o 
   3   6  11        1.71        0.12      1.54 o 
  -7   7  11        0.05       -0.05      1.30 o 
  -6   7  11        7.97        6.82      1.77 o 
  -5   7  11       38.82       37.76      3.02 o 
  -4   7  11       96.08       98.46      3.65 o 
  -3   7  11       54.45       61.03      2.93 o 
  -2   7  11        0.10        0.18      1.37 o 
  -1   7  11        7.38        8.78      1.56 o 
   0   7  11        8.45       10.99      2.09 o 
   1   7  11        3.23        3.26      1.81 o 
   2   7  11        2.56        0.37      1.45 o 
  -6   8  11       29.60       29.39      2.42 o 
  -5   8  11        5.51        4.73      1.38 o 
  -4   8  11       11.71       11.06      1.69 o 
  -3   8  11       50.31       50.44      2.76 o 
  -2   8  11       11.38        7.77      1.99 o 
  -1   8  11       11.43        9.68      1.66 o 
   0   8  11        4.68        5.32      1.79 o 
   1   8  11        0.97        2.35      2.40 o 
   2   8  11       11.65       10.68      2.29 o 
  -5   9  11        0.60       -0.43      1.15 o 
  -4   9  11        0.92        0.60      1.14 o 
  -3   9  11        6.39        6.69      1.91 o 
  -2   9  11       89.46      107.94      4.87 o 
  -1   9  11        4.39        3.25      1.73 o 
   0   9  11        1.39        1.33      1.66 o 
   1   9  11        1.30       -0.01      1.49 o 
  -4  10  11       17.36       22.05      2.17 o 
  -3  10  11        1.89        1.65      1.24 o 
  -2  10  11        3.21        2.13      1.73 o 
  -1  10  11       20.05       27.45      3.60 o 
   0  10  11        2.45        2.81      1.81 o 
  -7   0  12       18.64       20.36      3.72 o 
  -6   0  12        0.03        0.68      1.85 o 
  -5   0  12        1.07        2.77      2.07 o 
  -4   0  12       10.47       12.30      2.13 o 
  -3   0  12       62.67       64.53      3.65 o 
  -2   0  12       89.59       82.07      5.83 o 
  -1   0  12        3.69        4.84      2.40 o 
   0   0  12      158.08      159.21      7.92 o 
   1   0  12        0.30       -0.31      2.29 o 
   2   0  12      103.35      100.00      6.68 o 
   3   0  12        3.49        4.38      2.89 o 
  -7   1  12       41.69       60.29      3.89 o 
  -6   1  12        0.95       -0.65      1.17 o 
  -5   1  12       80.73       81.76      4.09 o 
  -4   1  12      173.58      170.38      4.03 o 
  -3   1  12        3.38        1.98      1.06 o 
  -2   1  12        1.32        1.18      1.13 o 
  -1   1  12       72.47       77.20      3.95 o 
   0   1  12        1.45        2.37      1.62 o 
   1   1  12        0.02       -1.34      2.67 o 
   2   1  12        2.29        2.93      1.75 o 
   3   1  12        0.05       -0.17      1.75 o 
  -7   2  12        0.00        0.23      1.51 o 
  -6   2  12        1.17        0.76      1.38 o 
  -5   2  12        1.16        0.41      1.22 o 
  -4   2  12        3.52        3.11      1.33 o 
  -3   2  12      111.75      119.53      3.35 o 
  -2   2  12       29.31       25.24      2.58 o 
  -1   2  12       21.90       21.53      2.43 o 
   0   2  12       12.73       16.20      2.81 o 
   1   2  12        6.24        5.47      1.80 o 
   2   2  12        4.56        5.53      1.94 o 
  -7   3  12       12.67       16.36      2.08 o 
  -6   3  12       15.58       18.83      2.05 o 
  -5   3  12        1.11        3.83      1.15 o 
  -4   3  12        0.01       -0.68      1.05 o 
  -3   3  12       87.24       79.92      2.81 o 
  -2   3  12        0.62        0.57      1.05 o 
  -1   3  12        3.83        1.26      1.86 o 
   0   3  12        2.97        0.63      1.44 o 
   1   3  12       10.29       12.91      2.22 o 
   2   3  12        2.73        4.13      2.74 o 
  -7   4  12        9.96       13.72      1.96 o 
  -6   4  12        0.37        0.03      1.09 o 
  -5   4  12        0.89        1.28      1.01 o 
  -4   4  12        3.13        2.86      1.08 o 
  -3   4  12        4.52        3.25      1.09 o 
  -2   4  12      159.58      170.05      7.40 o 
  -1   4  12       28.65       31.86      4.41 o 
   0   4  12        0.41       -1.19      1.25 o 
   1   4  12        0.10       -0.98      2.04 o 
   2   4  12        0.01       -1.80      2.02 o 
  -6   5  12        2.27        1.22      1.21 o 
  -5   5  12       16.81       17.87      1.72 o 
  -4   5  12       14.56       18.21      1.65 o 
  -3   5  12       41.92       42.66      2.24 o 
  -2   5  12      171.55      181.45      5.87 o 
  -1   5  12       35.55       33.44      2.93 o 
   0   5  12        0.02        2.94      2.52 o 
   1   5  12        3.02        4.76      2.57 o 
   2   5  12        0.00       -0.97      1.48 o 
  -6   6  12        3.55        4.24      1.23 o 
  -5   6  12        0.00        0.81      0.98 o 
  -4   6  12        5.98        3.58      1.20 o 
  -3   6  12       28.42       27.99      1.90 o 
  -2   6  12       23.35       29.98      2.94 o 
  -1   6  12        0.03       -1.28      2.19 o 
   0   6  12        3.31        3.77      2.53 o 
   1   6  12        0.01        0.75      1.61 o 
  -5   7  12        5.81        7.57      1.26 o 
  -4   7  12       11.56        9.58      1.26 o 
  -3   7  12       33.67       36.89      3.23 o 
  -2   7  12       35.35       40.38      3.32 o 
  -1   7  12        6.84        4.67      2.76 o 
   0   7  12       25.01       24.31      2.78 o 
   1   7  12        0.06       -0.55      1.44 o 
  -4   8  12        6.95       12.20      1.82 o 
  -3   8  12       59.75       74.96      4.92 o 
  -2   8  12       49.87       57.00      3.86 o 
  -1   8  12        9.15       12.90      3.48 o 
   0   8  12       15.13       15.60      2.58 o 
  -3   9  12       81.88       88.41      4.81 o 
  -2   9  12       77.97       87.15      4.73 o 
  -6   1  13        0.64       -0.51      1.51 o 
  -5   1  13        0.05       -0.03      1.55 o 
  -4   1  13        7.26        8.83      1.40 o 
  -3   1  13       10.57       11.41      1.48 o 
  -2   1  13        0.22        0.91      1.45 o 
  -1   1  13      106.33      120.30      5.11 o 
   0   1  13        0.07        1.22      1.58 o 
   1   1  13        0.63        0.64      1.57 o 
  -6   2  13       49.93       61.80      5.08 o 
  -5   2  13        0.45       -0.72      1.09 o 
  -4   2  13        6.80        5.77      1.45 o 
  -3   2  13       49.45       44.24      2.73 o 
  -2   2  13       23.38       25.12      2.80 o 
  -1   2  13        0.22        1.20      1.54 o 
   0   2  13       18.03       22.05      2.74 o 
   1   2  13        3.72        5.21      2.00 o 
  -5   3  13        3.90        7.55      1.64 o 
  -4   3  13       12.39        9.67      1.70 o 
  -3   3  13        1.65        2.40      1.22 o 
  -2   3  13        6.12        8.00      2.02 o 
  -1   3  13        1.17        1.16      1.56 o 
   0   3  13       31.68       36.42      3.94 o 
  -5   4  13        0.03       -0.18      1.01 o 
  -4   4  13        3.78        4.04      1.42 o 
  -3   4  13        9.19       14.65      2.33 o 
  -2   4  13       14.64       17.47      2.50 o 
  -1   4  13        0.44        1.26      1.51 o 
   0   4  13        2.13        1.12      1.59 o 
  -4   5  13       11.98       16.55      1.75 o 
  -3   5  13       23.85       19.33      2.57 o 
  -2   5  13       25.46       28.64      4.29 o 
  -1   5  13        1.15        2.63      1.62 o 
   0   5  13        0.09        0.86      2.36 o 
  -4   6  13        3.00        1.68      1.15 o 
  -3   6  13       16.94       17.04      2.53 o 
  -2   6  13        2.55        2.50      2.67 o 
  -1   6  13        1.86        1.56      2.58 o 
                                                 
